# Supplementary material for: Biodistribution and PET Imaging of pharmacokinetics of manganese in mice using Manganese-52
Source: PLoS One. 2017 Mar 17;12(3):e0174351. doi: 10.1371/journal.pone.0174351 (PMC5357058; doi:10.1371/journal.pone.0174351)
Supplement: S1 File — This file is a workbook made using Microsoft Excel for Mac and contains multiple sheets. (XLSX) [file pone.0174351.s002.xlsx]

## Sheet: Raw Data
Biod of Mn-52 CI2 in mature male CD-1 mice IV injected. May 14th, 2015															t(1/2) (min) =	8236.8																								Biod of Mn-52 CI2 in mature male CD-1 mice IV injected. May 14th, 2015
																																												%ID/g
Organ	Mouse#	Study Group	Vial #	Pre-wt.	Post-wt.	Sample wt.	Pos.	Chan.	Unc. CPM	El. Time	Sum chan.	Corr. CPM	CPM/g	CPM/organ	%ID/gram	%ID/organ
bkg	1	1 hour IV	Bkg	0	0	0	avg	1	82.3571	190.324	149.214	149.214					Mouse Number	1
	*							2	66.8571								Study Group	1 hour IV
blood	1	1 hour IV	159	3.3911	4.1549	0.7638	117	1	23093.2	32.11	63538.6	63560.9	83216.7	145629	1.45475	2.54581	Mouse weight	25
	*							2	40445.4								Liver wt	1.578	Pre Wgt	2.2113
lung	1	1 hour IV	1	3.3911	4.1549	0.1684	118	1	47866	2	135104	134978	801529	134978	14.0119	2.3596	Lung wt	0	Post Wgt	2.1122
	*							2	87238								Wgt inj dose	0.0991	Pre Std	2.2199
liver	1	1 hour IV	160	3.42	4.998	0.2113	118	1	91836	166.3	256745	260212	1.23148e+06	260212	21.5281	4.54888	Weight std	0.0854	Post Std	2.1345
	*							2	164909								Dil factor	100
spleen	1	1 hour IV	161	3.4031	3.5003	0.0972	120	1	26230.8	34.89	73674.3	73741.3	758656	73741.3	13.2624	1.28911	Std counts	5.72035e+06
	*							2	47443.6
kidney	1	1 hour IV	162	3.4197	3.6277	0.208	121	1	87366.7	35.28	239167	239728	1.15254e+06	239728	20.1481	4.19079
	*							2	151800
muscle	1	1 hour IV	163	3.4198	3.6332	0.2134	122	1	6712	36.54	19138	19047.3	89256.2	914876	1.56033	15.9934
	*							2	12426
fat	1	1 hour IV	164	3.4195	3.4574	0.0379	123	1	629	37.78	1620	1475.47	38930.6	134311	0.680563	2.34794
	*							2	991
heart	1	1 hour IV	165	3.4224	3.543	0.1206	124	1	26505.3	38.43	74636.8	74728.9	619643	74728.9	10.8323	1.30637
	*							2	48131.6
brain	1	1 hour IV	2	3.4224	3.5428	0.4688	125	1	7286	3.3	20223	20079.4	42831.4	20079.4	0.748755	0.351016
	*							2	12937
bone	1	1 hour IV	166	3.3502	3.3924	0.0422	126	1	2463	40.91	7024	6898.49	163471	445460	2.85772	7.78728
	*							2	4561
thyroid	1	1 hour IV	3	3.3502	3.3921	0.0157	127	1	1506	4.5	4278	4130.35	263080	4130.35	4.59901	0.0722045
	*							2	2772
pancreas	1	1 hour IV	4	3.3502	3.3921	0.1198	128	1	24787	5.2	68365	68245.6	569663	68245.6	9.95854	1.19303
	*							2	43578
thymus	1	1 hour IV	167	3.3981	3.4648	0.0667	129	1	1935	44.62	5246	5115.96	76701	5115.96	1.34085	0.0894344
	*							2	3311
stomach	1	1 hour IV	4964	3.783	4.2079	0.4249	130	1	23758.1	45.32	66718.6	66823.7	157269	66823.7	2.7493	1.16818
	*							2	42960.5
whole int	1	1 hour IV	4965	3.8036	6.419	2.6154	131	1	275575	45.66	747325	750052	286783	750052	5.01338	13.112
	*							2	471750
salivary glands	1	1 hour IV	168	3.4171	3.5614	0.1443	132	1	20877.1	46.42	58095.8	58173.4	403142	58173.4	7.04751	1.01696
	*							2	37218.8
standard	1	1 hour IV	std	0	0	0	133	1	17715.8	47.26	49249	49295.4
	*							2	31533.3
bkg	2	1 hour IV	Bkg	0	0	0	avg	1	82.3571	190.324	149.214	149.214					Mouse Number	2
	*							2	66.8571								Study Group	1 hour IV
blood	2	1 hour IV	169	3.3959	3.4555	0.0596	135	1	1477	49.85	4000	3866.97	64882.1	114452	1.14735	2.02393	Mouse weight	25.2
	*							2	2523								Liver wt	0	Pre Wgt	2.2139
lung	2	1 hour IV	5	3.3959	3.4559	0.2233	136	1	31069	5.8	86932	86825.2	388827	86825.2	6.87588	1.53538	Lung wt	0	Post Wgt	2.1145
	*							2	55863								Wgt inj dose	0.0994	Pre Std	2.2199
liver	2	1 hour IV	170	3.4017	4.8764	0.1736	136	1	69213	166.7	194439	197035	1.13499e+06	197035	20.0708	3.48428	Weight std	0.0854	Post Std	2.1345
	*							2	125226								Dil factor	100
spleen	2	1 hour IV	171	3.3999	3.5661	0.1662	138	1	27132.4	52.35	74316.2	74494.5	448222	74494.5	7.92618	1.31733	Std counts	5.65495e+06
	*							2	47183.8
kidney	2	1 hour IV	172	3.3899	3.5659	0.176	139	1	62856.2	52.78	173606	174229	989938	174229	17.5057	3.081
	*							2	110750
muscle	2	1 hour IV	173	3.419	3.5974	0.1784	140	1	4535	54.03	12357	12263.4	68741.1	710233	1.21559	12.5595
	*							2	7822
fat	2	1 hour IV	174	3.4212	3.466	0.0448	141	1	621	55.27	1573	1430.42	31929.1	111037	0.564622	1.96353
	*							2	952
heart	2	1 hour IV	175	3.4089	3.5288	0.1199	142	1	17817.5	56.11	50154.4	50241.8	419031	50241.8	7.40999	0.888458
	*							2	32336.8
brain	2	1 hour IV	6	3.4089	3.5292	0.3847	143	1	6586	7.1	18489	18350.7	47701.4	18350.7	0.843535	0.324508
	*							2	11903
bone	2	1 hour IV	176	3.3506	3.3814	0.0308	144	1	1883	58.58	5175	5050.62	163981	450424	2.89978	7.96512
	*							2	3292
thyroid	2	1 hour IV	7	3.3506	3.3813	0.0942	145	1	4105	8.3	11243	11101.5	117851	11101.5	2.08403	0.196315
	*							2	7138
pancreas	2	1 hour IV	8	3.3506	3.3813	0.1402	146	1	26484	9	73939	73845.7	526717	73845.7	9.31426	1.30586
	*							2	47455
thymus	2	1 hour IV	177	3.3452	3.4227	0.0775	147	1	2088	62.29	5731	5611.12	72401.6	5611.12	1.28032	0.099225
	*							2	3643
stomach	2	1 hour IV	4966	3.8249	4.3688	0.5439	148	1	25861.5	62.95	71738.4	71969.5	132321	71969.5	2.33992	1.27268
	*							2	45876.9
whole int	2	1 hour IV	4967	3.7494	6.7136	2.9642	149	1	255750	63.29	705850	709469	239346	709469	4.2325	12.546
	*							2	450100
salivary glands	2	1 hour IV	178	3.3444	3.4999	0.1555	150	1	17801.8	64.14	49636.8	49755.4	319971	49755.4	5.65824	0.879857
	*							2	31835.1
standard	2	1 hour IV	std	0	0	0	151	1	17496.5	64.99	48469	48584.8
	*							2	30972.4
bkg	3	1 hour IV	Bkg	0	0	0	avg	1	82.3571	190.324	149.214	149.214					Mouse Number	3
	*							2	66.8571								Study Group	1 hour IV
blood	3	1 hour IV	179	3.4073	3.7152	0.3079	153	1	9095	67.61	24778	24769.3	80446	152043	1.43842	2.71861	Mouse weight	27
	*							2	15683								Liver wt	0	Pre Wgt	2.2149
lung	3	1 hour IV	9	3.4073	3.7153	0.2108	154	1	45265	9.5	125860	125811	596828	125811	10.6716	2.24957	Lung wt	0	Post Wgt	2.1166
	*							2	80595								Wgt inj dose	0.0983	Pre Std	2.2199
liver	3	1 hour IV	180	3.3442	5.0766	0.2267	154	1	76142	167	212934	215796	951902	215796	17.0205	3.85855	Weight std	0.0854	Post Std	2.1345
	*							2	136792								Dil factor	100
spleen	3	1 hour IV	181	3.4193	3.5637	0.1444	156	1	18977.3	70.27	53030.2	53194.6	368384	53194.6	6.5869	0.951148	Std counts	5.59268e+06
	*							2	34052.8
kidney	3	1 hour IV	182	3.4199	3.6519	0.232	157	1	84133.3	70.67	237183	238448	1.02779e+06	238448	18.3775	4.26358
	*							2	153050
muscle	3	1 hour IV	183	3.3966	3.5783	0.1817	158	1	5859	71.93	16767	16718.7	92012.5	1.01858e+06	1.64523	18.2127
	*							2	10908
fat	3	1 hour IV	184	3.3955	3.4311	0.0356	159	1	434	73.17	1082	938.547	26363.7	98231.1	0.471397	1.75642
	*							2	648
heart	3	1 hour IV	185	3.4169	3.5425	0.1256	160	1	28647.2	73.8	79797.2	80144.2	638091	80144.2	11.4094	1.43302
	*							2	51150
brain	3	1 hour IV	10	3.4169	3.5427	0.4368	161	1	7494	10.7	21021	20890.6	47826.4	20890.6	0.855162	0.373535
	*							2	13527
bone	3	1 hour IV	186	3.4012	3.4456	0.0444	162	1	2777	76.27	7573	7471.59	168279	495245	3.00892	8.85524
	*							2	4796
thyroid	3	1 hour IV	11	3.4012	3.4456	0.0189	163	1	1675	12	4808	4663.49	246746	4663.49	4.41194	0.0833857
	*							2	3133
pancreas	3	1 hour IV	12	3.4012	3.4456	0.1411	161	1	25812	12.7	73219	73147.9	518412	73147.9	9.26948	1.30792
	*							2	47407
thymus	3	1 hour IV	187	3.3508	3.4405	0.0897	164	1	2515	78.76	7152	7049.35	78588.1	7049.35	1.4052	0.126046
	*							2	4637
stomach	3	1 hour IV	4968	3.8178	4.3922	0.5744	165	1	21806.5	79.49	61152.2	61412.4	106916	61412.4	1.91171	1.09809
	*							2	39345.7
whole int	3	1 hour IV	4969	3.7865	6.7336	2.9471	166	1	220940	79.84	607680	611626	207535	611626	3.71084	10.9362
	*							2	386740
salivary glands	3	1 hour IV	188	3.3547	3.517	0.1623	167	1	23890.5	80.54	67004.8	67310.2	414727	67310.2	7.41554	1.20354
	*							2	43114.3
standard	3	1 hour IV	std	0	0	0	168	1	17251.7	81.39	48405	48587.4
	*							2	31153.4
bkg	4	1 hour IV	Bkg	0	0	0	avg	1	82.3571	190.324	149.214	149.214					Mouse Number	4
	*							2	66.8571								Study Group	1 hour IV
blood	4	1 hour IV	189	3.4069	3.9528	0.5459	170	1	12351.9	83.84	33988.9	34079.3	62427.7	117988	1.10707	2.09237	Mouse weight	27
	*							2	21637								Liver wt	0	Pre Wgt	2.2122
lung	4	1 hour IV	13	3.4069	3.9534	0.1902	171	1	46104	13.2	127254	127246	669012	127246	11.8641	2.25654	Lung wt	0	Post Wgt	2.1125
	*							2	81150								Wgt inj dose	0.0997	Pre Std	2.2199
liver	4	1 hour IV	190	3.349	5.054	0.2465	171	1	98081	167.5	273062	276787	1.12287e+06	276787	19.9126	4.90846	Weight std	0.0854	Post Std	2.1345
	*							2	174981								Dil factor	100
spleen	4	1 hour IV	191	3.3902	3.5256	0.1354	173	1	17023.7	86.63	47786.4	47985.8	354400	47985.8	6.28483	0.850966	Std counts	5.63898e+06
	*							2	30762.7
kidney	4	1 hour IV	192	3.3491	3.5564	0.2073	174	1	66131.2	87.07	184000	185203	893405	185203	15.8434	3.28433
	*							2	117869
muscle	4	1 hour IV	193	3.4067	3.5411	0.1344	175	1	3736	88.32	10212	10137.9	75430.5	835015	1.33766	14.8079
	*							2	6476
fat	4	1 hour IV	194	3.3953	3.4405	0.0452	176	1	626	89.56	1643	1505.09	33298.4	124070	0.590504	2.20022
	*							2	1017
heart	4	1 hour IV	195	3.403	3.5396	0.1366	177	1	22920.5	90.28	65268.2	65615.6	480348	65615.6	8.51836	1.16361
	*							2	42347.7
brain	4	1 hour IV	14	3.403	3.5395	0.4547	178	1	7952	14.5	22085	21962.6	48301.2	21962.6	0.85656	0.389478
	*							2	14133
bone	4	1 hour IV	196	3.3492	3.3836	0.0344	179	1	2015	92.75	5589	5482.41	159372	469033	2.82626	8.3177
	*							2	3574
thyroid	4	1 hour IV	15	3.3492	3.3839	0.0494	180	1	2283	15.7	6457	6316.13	127857	6316.13	2.26738	0.112008
	*							2	4174
pancreas	4	1 hour IV	16	3.3492	3.3839	0.1636	181	1	22802	16.4	64177	64116.2	391908	64116.2	6.94999	1.13702
	*							2	41375
thymus	4	1 hour IV	197	3.3972	3.491	0.0938	182	1	1944	96.45	5373	5266.36	56144.5	5266.36	0.995651	0.0933921
	*							2	3429
stomach	4	1 hour IV	4970	3.7845	4.5095	0.725	183	1	20673.5	97.22	58253	58581.2	80801.6	58581.2	1.43291	1.03886
	*							2	37579.6
whole int	4	1 hour IV	4971	3.8191	6.8957	3.0766	184	1	237500	97.62	660920	666221	216545	666221	3.84014	11.8146
	*							2	423420
salivary glands	4	1 hour IV	198	3.3868	3.5268	0.14	185	1	18824.1	98.44	53983.3	54281.9	387728	54281.9	6.87586	0.96262
	*							2	35159.2
standard	4	1 hour IV	std	0	0	0	186	1	17222	99.31	48049	48301.8
	*							2	30827.1
bkg	9	24 hour IV	Bkg	0	0	0	avg	1	82.3571	190.324	149.214	149.214					Mouse Number	9
	*							2	66.8571								Study Group	24 hour IV
blood	9	24 hour IV	239	3.3955	3.6335	0.238	22	1	572	252.23	1487	1366.48	5741.53	10931.9	0.100708	0.191749	Mouse weight	27.2
	*							2	915								Liver wt	0	Pre Wgt	2.2149
lung	9	24 hour IV	29	3.3955	3.6337	0.2397	23	1	22184	217.7	61844	62835.5	262142	62835.5	4.59806	1.10216	Lung wt	0	Post Wgt	2.1145
	*							2	39660								Wgt inj dose	0.1004	Pre Std	2.2199
liver	9	24 hour IV	240	3.3514	3.508	0.1566	24	1	33810	254.05	95110	97012.8	619494	97012.8	10.8661	1.70164	Weight std	0.0854	Post Std	2.1345
	*							2	61300								Dil factor	100
spleen	9	24 hour IV	241	3.3964	3.568	0.1716	25	1	10102	255.32	28401	28865.4	168213	28865.4	2.95052	0.506309	Std counts	5.70114e+06
	*							2	18299
kidney	9	24 hour IV	242	3.4066	3.5911	0.1845	26	1	55247.4	255.8	159579	162899	882921	162899	15.4867	2.8573
	*							2	104332
muscle	9	24 hour IV	243	3.3441	3.4879	0.1438	27	1	3332	257.05	9261	9311.03	64749.9	722091	1.13574	12.6657
	*							2	5929
fat	9	24 hour IV	244	3.4195	3.4702	0.0507	28	1	350	258.29	946	814.294	16061	60286.7	0.281716	1.05745
	*							2	596
heart	9	24 hour IV	245	3.396	3.5172	0.1212	29	1	8299	259.56	23090	23447.4	193460	23447.4	3.39336	0.411275
	*							2	14791
brain	9	24 hour IV	30	3.396	3.5171	0.4939	30	1	8803	219	24358	24659.1	49927.3	24659.1	0.875742	0.432529
	*							2	15555
bone	9	24 hour IV	246	3.3508	3.3957	0.0449	31	1	2174	262.04	6118	6101.87	135899	402913	2.38372	7.06724
	*							2	3944
thyroid	9	24 hour IV	31	3.3508	3.3959	0.0223	32	1	1223	220	3321	3231.05	144890	3231.05	2.54143	0.0566738
	*							2	2098
pancreas	9	24 hour IV	32	3.3508	3.3962	0.372	33	1	44317	220.7	124073	126247	339373	126247	5.95273	2.21441
	*							2	79756
thymus	9	24 hour IV	33	3.4187	3.4804	0.0617	34	1	1270	265.85	3236	3156.62	51160.8	3156.62	0.897378	0.0553682
	*							2	1966
stomach	9	24 hour IV	4980	3.7722	4.3637	0.5915	35	1	24173.8	266.55	67966.6	69355.8	117254	69355.8	2.05668	1.21653
	*							2	43792.8
whole int	9	24 hour IV	4981	3.7885	7.2419	3.4534	36	1	101760	266.94	286230	292580	84722.3	292580	1.48606	5.13195
	*							2	184470
salivary glands	9	24 hour IV	248	3.4154	3.571	0.1556	37	1	18740.7	267.77	54153.7	55235.2	354982	55235.2	6.22651	0.968845
	*							2	35413
standard	9	24 hour IV	std	0	0	0	38	1	17020.3	268.64	47559	48493.8
	*							2	30539
bkg	10	24 hour IV	Bkg	0	0	0	avg	1	82.3571	190.324	149.214	149.214					Mouse Number	10
	*							2	66.8571								Study Group	24 hour IV
blood	10	24 hour IV	249	3.3439	3.6741	0.3302	40	1	841	271.12	2387	2289.43	6933.46	11890.9	0.124788	0.214012	Mouse weight	24.5
	*							2	1546								Liver wt	0	Pre Wgt	2.2188
lung	10	24 hour IV	34	3.3439	3.6743	0.2106	41	1	19290	221.5	55357	56246.5	267077	56246.5	4.80685	1.01232	Lung wt	0	Post Wgt	2.1192
	*							2	36067								Wgt inj dose	0.0996	Pre Std	2.2199
liver	10	24 hour IV	250	3.4196	3.6452	0.2256	42	1	56783.3	272.82	162656	166280	737058	166280	13.2656	2.99271	Weight std	0.0854	Post Std	2.1345
	*							2	105872								Dil factor	100
spleen	10	24 hour IV	251	3.42	3.577	0.157	43	1	10758.1	274.03	30274.2	30827.7	196355	30827.7	3.53399	0.554836	Std counts	5.55618e+06
	*							2	19516.1
kidney	10	24 hour IV	252	3.392	3.5799	0.1879	44	1	55126.3	274.5	154095	157543	838441	157543	15.0902	2.83545
	*							2	98968.4
muscle	10	24 hour IV	253	3.4081	3.5844	0.1763	45	1	4450	275.75	12071	12201.7	69209.7	695211	1.24563	12.5124
	*							2	7621
fat	10	24 hour IV	254	3.4185	3.4492	0.0307	46	1	372	276.99	935	804.317	26199.3	88579.7	0.471533	1.59425
	*							2	563
heart	10	24 hour IV	255	3.3913	3.5071	0.1158	47	1	6924	278.25	19188	19489.8	168306	19489.8	3.02917	0.350778
	*							2	12264
brain	10	24 hour IV	35	3.3913	3.507	0.4066	48	1	7754	222.8	21879	22141	54454.1	22141	0.980063	0.398494
	*							2	14125
bone	10	24 hour IV	256	3.3907	3.4238	0.0331	49	1	1909	280.72	5398	5374.26	162364	433594	2.92223	7.8038
	*							2	3489
thyroid	10	24 hour IV	36	3.3907	3.4237	0.0698	50	1	2597	224	7087	7069.8	101287	7069.8	1.82295	0.127242
	*							2	4490
pancreas	10	24 hour IV	37	3.3907	3.4238	0.1618	51	1	32364	224.8	90960	92545	571972	92545	10.2943	1.66562
	*							2	58596
thymus	10	24 hour IV	257	3.3899	3.5097	0.1198	52	1	1898	284.53	5361	5338.08	44558.3	5338.08	0.801959	0.0960746
	*							2	3463
stomach	10	24 hour IV	4982	3.766	4.7891	1.0231	53	1	19323.1	285.33	54323.1	55490.4	54237.5	55490.4	0.976165	0.998714
	*							2	35000
whole int	10	24 hour IV	4983	3.8028	6.9662	3.1634	54	1	94863.6	285.73	261309	267516	84565.8	267516	1.52201	4.81474
	*							2	166445
salivary glands	10	24 hour IV	258	3.4217	3.57	0.1483	55	1	18276.4	286.56	51409.1	52511	354086	52511	6.37284	0.945091
	*							2	33132.7
standard	10	24 hour IV	std	0	0	0	56	1	16657.4	287.45	46651	47640.4
	*							2	29993.4
bkg	11	24 hour IV	Bkg	0	0	0	avg	1	82.3571	190.324	149.214	149.214					Mouse Number	11
	*							2	66.8571								Study Group	24 hour IV
blood	11	24 hour IV	259	3.4007	3.4665	0.0658	58	1	204	289.93	514	373.795	5680.78	10736.7	0.0985321	0.186226	Mouse weight	27
	*							2	310								Liver wt	0	Pre Wgt	2.2081
lung	11	24 hour IV	38	3.4007	3.4667	0.1971	59	1	15515	225.7	44330	45027.9	228452	45027.9	3.96246	0.781001	Lung wt	0	Post Wgt	2.1075
	*							2	28815								Wgt inj dose	0.1006	Pre Std	2.2199
liver	11	24 hour IV	260	3.3963	3.7438	0.3475	60	1	83833.3	291.57	232392	238011	684925	238011	11.8799	4.12826	Weight std	0.0854	Post Std	2.1345
	*							2	148558								Dil factor	100
spleen	11	24 hour IV	261	3.4068	3.5844	0.1776	61	1	11007.7	292.77	31045.1	31666.5	178302	31666.5	3.09262	0.549249	Std counts	5.76541e+06
	*							2	20037.4
kidney	11	24 hour IV	262	3.4182	3.6185	0.2003	62	1	65868.8	293.21	183706	188143	939304	188143	16.292	3.2633
	*							2	117838
muscle	11	24 hour IV	263	3.4202	3.5554	0.1352	63	1	3003	294.46	8394	8451.64	62512.1	692009	1.08426	12.0028
	*							2	5391
fat	11	24 hour IV	264	3.3967	3.4384	0.0417	64	1	582	295.7	1677	1566.28	37560.7	139951	0.651483	2.42742
	*							2	1095
heart	11	24 hour IV	265	3.3484	3.4733	0.1249	65	1	7111	296.97	19999	20352.1	162947	20352.1	2.82629	0.353003
	*							2	12888
brain	11	24 hour IV	39	3.3484	3.4733	0.4747	66	1	6932	227	19568	19793.3	41696.4	19793.3	0.723217	0.343311
	*							2	12636
bone	11	24 hour IV	266	3.4076	3.4471	0.0395	67	1	1941	299.45	5547	5535.54	140140	412432	2.4307	7.15356
	*							2	3606
thyroid	11	24 hour IV	40	3.4076	3.4471	0.0171	68	1	1075	228.2	3043	2949.89	172508	2949.89	2.99213	0.0511653
	*							2	1968
pancreas	11	24 hour IV	41	3.4076	3.4471	0.1618	69	1	36410	228.8	100556	102359	632625	102359	10.9728	1.77539
	*							2	64146
thymus	11	24 hour IV	267	3.419	3.4809	0.0619	70	1	1212	303.26	3347	3280.44	52995.9	3280.44	0.919203	0.0568987
	*							2	2135
stomach	11	24 hour IV	4984	3.844	4.5626	0.7186	71	1	18240	304.09	51509.1	52691.1	73324.7	52691.1	1.2718	0.913918
	*							2	33269.1
whole int	11	24 hour IV	4985	3.7541	6.9342	3.1801	72	1	92863.6	304.49	257036	263555	82876.2	263555	1.43747	4.5713
	*							2	164173
salivary glands	11	24 hour IV	268	3.3994	3.5185	0.1191	73	1	16720	305.37	47910	49004	411453	49004	7.13657	0.849966
	*							2	31190
standard	11	24 hour IV	std	0	0	0	74	1	17188.1	306.24	47847	48943
	*							2	30659.3
bkg	12	24 hour IV	Bkg	0	0	0	avg	1	82.3571	190.324	149.214	149.214					Mouse Number	12
	*							2	66.8571								Study Group	24 hour IV
blood	12	24 hour IV	269	3.3498	3.7053	0.3555	76	1	648	308.72	1816	1710.66	4811.97	8286.21	0.0844066	0.145348	Mouse weight	24.6
	*							2	1168								Liver wt	0	Pre Wgt	2.2139
lung	12	24 hour IV	42	3.3498	3.7052	0.1834	77	1	16568	229.7	47531	48306.6	263395	48306.6	4.62019	0.847344	Lung wt	0	Post Wgt	2.1134
	*							2	30963								Wgt inj dose	0.1005	Pre Std	2.2199
liver	12	24 hour IV	270	3.3957	3.6025	0.2068	78	1	49895.2	310.45	140995	144574	699101	144574	12.2629	2.53597	Weight std	0.0854	Post Std	2.1345
	*							2	91100								Dil factor	100
spleen	12	24 hour IV	271	3.4195	3.5348	0.1153	79	1	8332	311.73	23581	24054.6	208626	24054.6	3.6595	0.421941	Std counts	5.70094e+06
	*							2	15249
kidney	12	24 hour IV	272	3.3909	3.5978	0.2069	80	1	78692.3	312.14	220477	226192	1.09324e+06	226192	19.1765	3.96762
	*							2	141785
muscle	12	24 hour IV	273	3.4207	3.5422	0.1215	81	1	2582	313.39	7231	7271.03	59843.9	603586	1.04972	10.5875
	*							2	4649
fat	12	24 hour IV	274	3.4212	3.4778	0.0566	82	1	379	314.63	974	846.915	14963.2	50797	0.262468	0.891027
	*							2	595
heart	12	24 hour IV	275	3.4135	3.5602	0.1467	83	1	7426	315.9	20802	21209.2	144575	21209.2	2.53599	0.372029
	*							2	13376
brain	12	24 hour IV	43	3.4135	3.5602	0.3691	84	1	6351	231	17912	18111.5	49069.2	18111.5	0.860722	0.317692
	*							2	11561
bone	12	24 hour IV	276	3.3887	3.4211	0.0324	85	1	1899	318.37	5170	5157.12	159170	426799	2.792	7.48647
	*							2	3271
thyroid	12	24 hour IV	44	3.3887	3.4212	0.0681	86	1	2048	232	5602	5560.29	81648.9	5560.29	1.4322	0.0975328
	*							2	3554
pancreas	12	24 hour IV	45	3.3887	3.4211	0.2229	87	1	56255	232.6	160849	163876	735201	163876	12.8961	2.87455
	*							2	104594
thymus	12	24 hour IV	277	3.3915	3.4523	0.0608	88	1	1342	322.18	3677	3624.74	59617.4	3624.74	1.04575	0.0635814
	*							2	2335
stomach	12	24 hour IV	4986	3.7723	4.4273	0.655	89	1	18570.4	323	52718.5	54017.8	82469.9	54017.8	1.4466	0.947524
	*							2	34148.1
whole int	12	24 hour IV	4987	3.7781	6.3261	2.548	90	1	80761.5	323.42	223300	229308	89995.1	229308	1.5786	4.02228
	*							2	142538
salivary glands	12	24 hour IV	278	3.4047	3.556	0.1513	91	1	22686.7	324.15	63804.4	65415.5	432356	65415.5	7.58394	1.14745
	*							2	41117.8
standard	12	24 hour IV	std	0	0	0	92	1	16994.9	325.02	47286	48443.8
	*							2	30291.5

## Sheet: Completed study sheet
		Completed Animal Study Summary Sheet
Study Date :	2015-05-14		PI	S. Lapi		(listed on protocol)
Isotope:	Mn-52	Protocol:	MJW 2009-0004		RHM 2003-0045
Compound:	CI2				other dept./ASC protocol:
Investigator:	Lake Wooten		Collaborators:
Type of Study:	Biodistribution	post PET/MRI		Autorad.	Metabolism	Therapy
	Dosimetry	Blood Metabolism		Excretion	Other:
Species/Strain:	CD1 mouse		Age/Weight:	mature		Animal Order:
Sex:	M		Number of animals:	6
Injection site:	IV tail vein	(Radiopharmaceutical)			Anesthesia:
Dose/volume:				Diluent:
Study groups (#):	2		Animals per group:	4
1 min	20 min		90 min		6 hour		48 hour
2 min	30 min		2 hour		8 hour		60 hour
5 min	30 min block		2 hour block		12 hour		72 hour
10 min	40 min		3 hour		18 hour		84 hour
15 min	1 hour		4 hour		24 hour		96 hour
15 min block	1 hour block		4 hour block		36 hour		120 hour
Organs	small vials:	16	large vials:
blood	fat	rest of brain		prostate	stomach	whole intestine
lung	heart	cerebellum		adrenals	small intest	salivary glands
liver	brain (whole)	brain stem		thyroid	stomach
liver(all)	olfactory bulbs	bone (tibia/fibula)		pancreas	small intest
spleen	cortex	bone (femur)		thymus	u lg intest
kidney	striatum	marrow		tumor (r)	l lg intest
bladder	hippocampus	uterus		tumor (l)	tail
gallbladder	thalamus	ovaries		tumor	urine
muscle (abdom.)	hypothalamus	testes		abd. aorta	feces
Gamma Counter	A / B		GC program:	4	modified?	no
Injected by:	Lake/Tolu	Dissected:	NF, M3		Data by:	NF
Saved as :	EIV051415		Related studies saved as:
Results:

## Sheet: injection
			Injection Worksheet
Date:	May 14th, 2015				Investigator:	A. Lake Wooten
	Study Number:	EIV051415			Compound:	[Mn-52]MnCI2
	ASC Protocol #:	20140116			Tech initials:
	Syringe		Mouse	Injection	Mouse	Time	Std	Sacrifice	Notes
#	pre wt.	post wt.	#	Time	Weight	Point	#	Time
1	2.2113	2.1122	1		25	1 hour IV	13			0.0991
2	2.2139	2.1145	2		25.2	1 hour IV	13			0.0994
3	2.2149	2.1166	3		27	1 hour IV	13			0.0983
4	2.2122	2.1125	4		27	1 hour IV	13			0.0997
9	2.2149	2.1145	9		27.2	24 hour IV	13			0.1004
10	2.2188	2.1192	10		24.5	24 hour IV	13			0.0996
11	2.2081	2.1075	11		27	24 hour IV	13			0.1006
12	2.2139	2.1134	12		24.6	24 hour IV	13			0.1005
13	2.2199	2.1345	Standard							0.0854
Diluent:	saline				Injected dose (µCi/µL)
Inj. by:		Dissected by:			Route	IV tail vein
Vial set/s		Notes
16 organs: blood, lung, liver (all), spleen, kidney, muscle, fat, heart, brain, bone, thyroid, pancreas, thymus, stomach, whole intestine, salivary glands

## Sheet: Group Summary
Organs	Rat Number	Study Groups	%ID/gram	%ID/organ	Sample wt.
blood	1	1 hour IV	1.45475	2.54581	0.7638
blood	2	1 hour IV	1.14735	2.02393	0.0596
blood	3	1 hour IV	1.43842	2.71861	0.3079
blood	4	1 hour IV	1.10707	2.09237	0.5459
		Mean	1.2869	2.34518	0.4193
			+/-	+/-	+/-
		Std Dev	0.18524	0.340008	0.303591
Organs	Rat Number	Study Groups	%ID/gram	%ID/organ	Sample wt.
lung	1	1 hour IV	14.0119	2.3596	0.1684
lung	2	1 hour IV	6.87588	1.53538	0.2233
lung	3	1 hour IV	10.6716	2.24957	0.2108
lung	4	1 hour IV	11.8641	2.25654	0.1902
		Mean	10.8559	2.10028	0.198175
			+/-	+/-	+/-
		Std Dev	2.99172	0.37994	0.0240888
Organs	Rat Number	Study Groups	%ID/gram	%ID/organ	Sample wt.
liver	1	1 hour IV	21.5281	4.54888	0.2113
liver	2	1 hour IV	20.0708	3.48428	0.1736
liver	3	1 hour IV	17.0205	3.85855	0.2267
liver	4	1 hour IV	19.9126	4.90846	0.2465
		Mean	19.633	4.20004	0.214525
			+/-	+/-	+/-
		Std Dev	1.88734	0.646134	0.0308539
Organs	Rat Number	Study Groups	%ID/gram	%ID/organ	Sample wt.
spleen	1	1 hour IV	13.2624	1.28911	0.0972
spleen	2	1 hour IV	7.92618	1.31733	0.1662
spleen	3	1 hour IV	6.5869	0.951148	0.1444
spleen	4	1 hour IV	6.28483	0.850966	0.1354
		Mean	8.51508	1.10214	0.1358
			+/-	+/-	+/-
		Std Dev	3.24426	0.236044	0.0287995
Organs	Rat Number	Study Groups	%ID/gram	%ID/organ	Sample wt.
kidney	1	1 hour IV	20.1481	4.19079	0.208
kidney	2	1 hour IV	17.5057	3.081	0.176
kidney	3	1 hour IV	18.3775	4.26358	0.232
kidney	4	1 hour IV	15.8434	3.28433	0.2073
		Mean	17.9687	3.70493	0.205825
			+/-	+/-	+/-
		Std Dev	1.79332	0.609463	0.0229606
Organs	Rat Number	Study Groups	%ID/gram	%ID/organ	Sample wt.
muscle	1	1 hour IV	1.56033	15.9934	0.2134
muscle	2	1 hour IV	1.21559	12.5595	0.1784
muscle	3	1 hour IV	1.64523	18.2127	0.1817
muscle	4	1 hour IV	1.33766	14.8079	0.1344
		Mean	1.4397	15.3934	0.176975
			+/-	+/-	+/-
		Std Dev	0.197847	2.35813	0.0324744
Organs	Rat Number	Study Groups	%ID/gram	%ID/organ	Sample wt.
fat	1	1 hour IV	0.680563	2.34794	0.0379
fat	2	1 hour IV	0.564622	1.96353	0.0448
fat	3	1 hour IV	0.471397	1.75642	0.0356
fat	4	1 hour IV	0.590504	2.20022	0.0452
		Mean	0.576771	2.06703	0.040875
			+/-	+/-	+/-
		Std Dev	0.0860479	0.260665	0.00485755
Organs	Rat Number	Study Groups	%ID/gram	%ID/organ	Sample wt.
heart	1	1 hour IV	10.8323	1.30637	0.1206
heart	2	1 hour IV	7.40999	0.888458	0.1199
heart	3	1 hour IV	11.4094	1.43302	0.1256
heart	4	1 hour IV	8.51836	1.16361	0.1366
		Mean	9.5425	1.19786	0.125675
			+/-	+/-	+/-
		Std Dev	1.89255	0.233793	0.00771292
Organs	Rat Number	Study Groups	%ID/gram	%ID/organ	Sample wt.
brain	1	1 hour IV	0.748755	0.351016	0.4688
brain	2	1 hour IV	0.843535	0.324508	0.3847
brain	3	1 hour IV	0.855162	0.373535	0.4368
brain	4	1 hour IV	0.85656	0.389478	0.4547
		Mean	0.826003	0.359634	0.43625
			+/-	+/-	+/-
		Std Dev	0.0518286	0.0282371	0.0367768
Organs	Rat Number	Study Groups	%ID/gram	%ID/organ	Sample wt.
bone	1	1 hour IV	2.85772	7.78728	0.0422
bone	2	1 hour IV	2.89978	7.96512	0.0308
bone	3	1 hour IV	3.00892	8.85524	0.0444
bone	4	1 hour IV	2.82626	8.3177	0.0344
		Mean	2.89817	8.23134	0.03795
			+/-	+/-	+/-
		Std Dev	0.0797382	0.470735	0.00641327
Organs	Rat Number	Study Groups	%ID/gram	%ID/organ	Sample wt.
thyroid	1	1 hour IV	4.59901	0.0722045	0.0157
thyroid	2	1 hour IV	2.08403	0.196315	0.0942
thyroid	3	1 hour IV	4.41194	0.0833857	0.0189
thyroid	4	1 hour IV	2.26738	0.112008	0.0494
		Mean	3.34059	0.115978	0.04455
			+/-	+/-	+/-
		Std Dev	1.34934	0.0561196	0.0364184
Organs	Rat Number	Study Groups	%ID/gram	%ID/organ	Sample wt.
pancreas	1	1 hour IV	9.95854	1.19303	0.1198
pancreas	2	1 hour IV	9.31426	1.30586	0.1402
pancreas	3	1 hour IV	9.26948	1.30792	0.1411
pancreas	4	1 hour IV	6.94999	1.13702	0.1636
		Mean	8.87307	1.23596	0.141175
			+/-	+/-	+/-
		Std Dev	1.32013	0.0850429	0.0178953
Organs	Rat Number	Study Groups	%ID/gram	%ID/organ	Sample wt.
thymus	1	1 hour IV	1.34085	0.0894344	0.0667
thymus	2	1 hour IV	1.28032	0.099225	0.0775
thymus	3	1 hour IV	1.4052	0.126046	0.0897
thymus	4	1 hour IV	0.995651	0.0933921	0.0938
		Mean	1.2555	0.102024	0.081925
			+/-	+/-	+/-
		Std Dev	0.180583	0.0165117	0.0122861
Organs	Rat Number	Study Groups	%ID/gram	%ID/organ	Sample wt.
stomach	1	1 hour IV	2.7493	1.16818	0.4249
stomach	2	1 hour IV	2.33992	1.27268	0.5439
stomach	3	1 hour IV	1.91171	1.09809	0.5744
stomach	4	1 hour IV	1.43291	1.03886	0.725
		Mean	2.10846	1.14445	0.56705
			+/-	+/-	+/-
		Std Dev	0.565485	0.100507	0.123484
Organs	Rat Number	Study Groups	%ID/gram	%ID/organ	Sample wt.
whole int	1	1 hour IV	5.01338	13.112	2.6154
whole int	2	1 hour IV	4.2325	12.546	2.9642
whole int	3	1 hour IV	3.71084	10.9362	2.9471
whole int	4	1 hour IV	3.84014	11.8146	3.0766
		Mean	4.19922	12.1022	2.90082
			+/-	+/-	+/-
		Std Dev	0.586352	0.941438	0.198765
Organs	Rat Number	Study Groups	%ID/gram	%ID/organ	Sample wt.
salivary glands	1	1 hour IV	7.04751	1.01696	0.1443
salivary glands	2	1 hour IV	5.65824	0.879857	0.1555
salivary glands	3	1 hour IV	7.41554	1.20354	0.1623
salivary glands	4	1 hour IV	6.87586	0.96262	0.14
		Mean	6.74929	1.01574	0.150525
			+/-	+/-	+/-
		Std Dev	0.761408	0.137304	0.0102132
Organs	Rat Number	Study Groups	%ID/gram	%ID/organ	Sample wt.
blood	9	24 hour IV	0.100708	0.191749	0.238
blood	10	24 hour IV	0.124788	0.214012	0.3302
blood	11	24 hour IV	0.0985321	0.186226	0.0658
blood	12	24 hour IV	0.0844066	0.145348	0.3555
		Mean	0.102109	0.184334	0.247375
			+/-	+/-	+/-
		Std Dev	0.0167579	0.0286311	0.131159
Organs	Rat Number	Study Groups	%ID/gram	%ID/organ	Sample wt.
lung	9	24 hour IV	4.59806	1.10216	0.2397
lung	10	24 hour IV	4.80685	1.01232	0.2106
lung	11	24 hour IV	3.96246	0.781001	0.1971
lung	12	24 hour IV	4.62019	0.847344	0.1834
		Mean	4.49689	0.935706	0.2077
			+/-	+/-	+/-
		Std Dev	0.368388	0.147555	0.0240504
Organs	Rat Number	Study Groups	%ID/gram	%ID/organ	Sample wt.
liver	9	24 hour IV	10.8661	1.70164	0.1566
liver	10	24 hour IV	13.2656	2.99271	0.2256
liver	11	24 hour IV	11.8799	4.12826	0.3475
liver	12	24 hour IV	12.2629	2.53597	0.2068
		Mean	12.0686	2.83964	0.234125
			+/-	+/-	+/-
		Std Dev	0.991962	1.0118	0.0810007
Organs	Rat Number	Study Groups	%ID/gram	%ID/organ	Sample wt.
spleen	9	24 hour IV	2.95052	0.506309	0.1716
spleen	10	24 hour IV	3.53399	0.554836	0.157
spleen	11	24 hour IV	3.09262	0.549249	0.1776
spleen	12	24 hour IV	3.6595	0.421941	0.1153
		Mean	3.30916	0.508084	0.155375
			+/-	+/-	+/-
		Std Dev	0.340982	0.0613845	0.0280823
Organs	Rat Number	Study Groups	%ID/gram	%ID/organ	Sample wt.
kidney	9	24 hour IV	15.4867	2.8573	0.1845
kidney	10	24 hour IV	15.0902	2.83545	0.1879
kidney	11	24 hour IV	16.292	3.2633	0.2003
kidney	12	24 hour IV	19.1765	3.96762	0.2069
		Mean	16.5114	3.23092	0.1949
			+/-	+/-	+/-
		Std Dev	1.84577	0.529075	0.0104932
Organs	Rat Number	Study Groups	%ID/gram	%ID/organ	Sample wt.
muscle	9	24 hour IV	1.13574	12.6657	0.1438
muscle	10	24 hour IV	1.24563	12.5124	0.1763
muscle	11	24 hour IV	1.08426	12.0028	0.1352
muscle	12	24 hour IV	1.04972	10.5875	0.1215
		Mean	1.12884	11.9421	0.1442
			+/-	+/-	+/-
		Std Dev	0.0855095	0.946495	0.023287
Organs	Rat Number	Study Groups	%ID/gram	%ID/organ	Sample wt.
fat	9	24 hour IV	0.281716	1.05745	0.0507
fat	10	24 hour IV	0.471533	1.59425	0.0307
fat	11	24 hour IV	0.651483	2.42742	0.0417
fat	12	24 hour IV	0.262468	0.891027	0.0566
		Mean	0.4168	1.49254	0.044925
			+/-	+/-	+/-
		Std Dev	0.1827	0.691731	0.0112902
Organs	Rat Number	Study Groups	%ID/gram	%ID/organ	Sample wt.
heart	9	24 hour IV	3.39336	0.411275	0.1212
heart	10	24 hour IV	3.02917	0.350778	0.1158
heart	11	24 hour IV	2.82629	0.353003	0.1249
heart	12	24 hour IV	2.53599	0.372029	0.1467
		Mean	2.9462	0.371771	0.12715
			+/-	+/-	+/-
		Std Dev	0.360319	0.0280095	0.0135584
Organs	Rat Number	Study Groups	%ID/gram	%ID/organ	Sample wt.
brain	9	24 hour IV	0.875742	0.432529	0.4939
brain	10	24 hour IV	0.980063	0.398494	0.4066
brain	11	24 hour IV	0.723217	0.343311	0.4747
brain	12	24 hour IV	0.860722	0.317692	0.3691
		Mean	0.859936	0.373006	0.436075
			+/-	+/-	+/-
		Std Dev	0.105472	0.0520704	0.0582811
Organs	Rat Number	Study Groups	%ID/gram	%ID/organ	Sample wt.
bone	9	24 hour IV	2.38372	7.06724	0.0449
bone	10	24 hour IV	2.92223	7.8038	0.0331
bone	11	24 hour IV	2.4307	7.15356	0.0395
bone	12	24 hour IV	2.792	7.48647	0.0324
		Mean	2.63216	7.37777	0.037475
			+/-	+/-	+/-
		Std Dev	0.265829	0.336659	0.00589145
Organs	Rat Number	Study Groups	%ID/gram	%ID/organ	Sample wt.
thyroid	9	24 hour IV	2.54143	0.0566738	0.0223
thyroid	10	24 hour IV	1.82295	0.127242	0.0698
thyroid	11	24 hour IV	2.99213	0.0511653	0.0171
thyroid	12	24 hour IV	1.4322	0.0975328	0.0681
		Mean	2.19718	0.0831535	0.044325
			+/-	+/-	+/-
		Std Dev	0.701352	0.0359397	0.0285221
Organs	Rat Number	Study Groups	%ID/gram	%ID/organ	Sample wt.
pancreas	9	24 hour IV	5.95273	2.21441	0.372
pancreas	10	24 hour IV	10.2943	1.66562	0.1618
pancreas	11	24 hour IV	10.9728	1.77539	0.1618
pancreas	12	24 hour IV	12.8961	2.87455	0.2229
		Mean	10.029	2.13249	0.229625
			+/-	+/-	+/-
		Std Dev	2.93244	0.548587	0.0991906
Organs	Rat Number	Study Groups	%ID/gram	%ID/organ	Sample wt.
thymus	9	24 hour IV	0.897378	0.0553682	0.0617
thymus	10	24 hour IV	0.801959	0.0960746	0.1198
thymus	11	24 hour IV	0.919203	0.0568987	0.0619
thymus	12	24 hour IV	1.04575	0.0635814	0.0608
		Mean	0.916072	0.0679807	0.07605
			+/-	+/-	+/-
		Std Dev	0.100327	0.0190657	0.0291706
Organs	Rat Number	Study Groups	%ID/gram	%ID/organ	Sample wt.
stomach	9	24 hour IV	2.05668	1.21653	0.5915
stomach	10	24 hour IV	0.976165	0.998714	1.0231
stomach	11	24 hour IV	1.2718	0.913918	0.7186
stomach	12	24 hour IV	1.4466	0.947524	0.655
		Mean	1.43781	1.01917	0.74705
			+/-	+/-	+/-
		Std Dev	0.455979	0.136111	0.191208
Organs	Rat Number	Study Groups	%ID/gram	%ID/organ	Sample wt.
whole int	9	24 hour IV	1.48606	5.13195	3.4534
whole int	10	24 hour IV	1.52201	4.81474	3.1634
whole int	11	24 hour IV	1.43747	4.5713	3.1801
whole int	12	24 hour IV	1.5786	4.02228	2.548
		Mean	1.50604	4.63507	3.08622
			+/-	+/-	+/-
		Std Dev	0.059501	0.4686	0.382654
Organs	Rat Number	Study Groups	%ID/gram	%ID/organ	Sample wt.
salivary glands	9	24 hour IV	6.22651	0.968845	0.1556
salivary glands	10	24 hour IV	6.37284	0.945091	0.1483
salivary glands	11	24 hour IV	7.13657	0.849966	0.1191
salivary glands	12	24 hour IV	7.58394	1.14745	0.1513
		Mean	6.82996	0.977838	0.143575
			+/-	+/-	+/-
		Std Dev	0.641773	0.124195	0.0165894

## Sheet: Summary
Biod of Mn-52 CI2 in mature male CD-1 mice IV injected. May 14th, 2015
		%ID/gram								%ID/organ								Sample wt.
		1 hour IV			24 hour IV					1 hour IV			24 hour IV					1 hour IV			24 hour IV
blood	1.2869	+/-	0.18524	0.102109	+/-	0.0167579		blood	2.34518	+/-	0.340008	0.184334	+/-	0.0286311		blood	0.4193	+/-	0.303591	0.247375	+/-	0.131159
lung	10.8559	+/-	2.99172	4.49689	+/-	0.368388		lung	2.10028	+/-	0.37994	0.935706	+/-	0.147555		lung	0.198175	+/-	0.0240888	0.2077	+/-	0.0240504
liver	19.633	+/-	1.88734	12.0686	+/-	0.991962		liver	4.20004	+/-	0.646134	2.83964	+/-	1.0118		liver	0.214525	+/-	0.0308539	0.234125	+/-	0.0810007
spleen	8.51508	+/-	3.24426	3.30916	+/-	0.340982		spleen	1.10214	+/-	0.236044	0.508084	+/-	0.0613845		spleen	0.1358	+/-	0.0287995	0.155375	+/-	0.0280823
kidney	17.9687	+/-	1.79332	16.5114	+/-	1.84577		kidney	3.70493	+/-	0.609463	3.23092	+/-	0.529075		kidney	0.205825	+/-	0.0229606	0.1949	+/-	0.0104932
muscle	1.4397	+/-	0.197847	1.12884	+/-	0.0855095		muscle	15.3934	+/-	2.35813	11.9421	+/-	0.946495		muscle	0.176975	+/-	0.0324744	0.1442	+/-	0.023287
fat	0.576771	+/-	0.0860479	0.4168	+/-	0.1827		fat	2.06703	+/-	0.260665	1.49254	+/-	0.691731		fat	0.040875	+/-	0.00485755	0.044925	+/-	0.0112902
heart	9.5425	+/-	1.89255	2.9462	+/-	0.360319		heart	1.19786	+/-	0.233793	0.371771	+/-	0.0280095		heart	0.125675	+/-	0.00771292	0.12715	+/-	0.0135584
brain	0.826003	+/-	0.0518286	0.859936	+/-	0.105472		brain	0.359634	+/-	0.0282371	0.373006	+/-	0.0520704		brain	0.43625	+/-	0.0367768	0.436075	+/-	0.0582811
bone	2.89817	+/-	0.0797382	2.63216	+/-	0.265829		bone	8.23134	+/-	0.470735	7.37777	+/-	0.336659		bone	0.03795	+/-	0.00641327	0.037475	+/-	0.00589145
thyroid	3.34059	+/-	1.34934	2.19718	+/-	0.701352		thyroid	0.115978	+/-	0.0561196	0.0831535	+/-	0.0359397		thyroid	0.04455	+/-	0.0364184	0.044325	+/-	0.0285221
pancreas	8.87307	+/-	1.32013	10.029	+/-	2.93244		pancreas	1.23596	+/-	0.0850429	2.13249	+/-	0.548587		pancreas	0.141175	+/-	0.0178953	0.229625	+/-	0.0991906
thymus	1.2555	+/-	0.180583	0.916072	+/-	0.100327		thymus	0.102024	+/-	0.0165117	0.0679807	+/-	0.0190657		thymus	0.081925	+/-	0.0122861	0.07605	+/-	0.0291706
stomach	2.10846	+/-	0.565485	1.43781	+/-	0.455979		stomach	1.14445	+/-	0.100507	1.01917	+/-	0.136111		stomach	0.56705	+/-	0.123484	0.74705	+/-	0.191208
whole int	4.19922	+/-	0.586352	1.50604	+/-	0.059501		whole int	12.1022	+/-	0.941438	4.63507	+/-	0.4686		whole int	2.90082	+/-	0.198765	3.08622	+/-	0.382654
salivary glands	6.74929	+/-	0.761408	6.82996	+/-	0.641773		salivary glands	1.01574	+/-	0.137304	0.977838	+/-	0.124195		salivary glands	0.150525	+/-	0.0102132	0.143575	+/-	0.0165894
