# Supplementary material for: Biodistribution and PET Imaging of pharmacokinetics of manganese in mice using Manganese-52
Source: PLoS One. 2017 Mar 17;12(3):e0174351. doi: 10.1371/journal.pone.0174351 (PMC5357058; doi:10.1371/journal.pone.0174351)
Supplement: S2 File — This file is a workbook made using Microsoft Excel for Mac and contains multiple sheets. (XLSX) [file pone.0174351.s003.xlsx]

## Sheet: Raw Data
Biod of Mn-52 in mature male CD1 mice activity inhaled. May14th, 2015															t(1/2) (min) =	8236.8																								Biod of Mn-52 in mature male CD1 mice activity inhaled. May14th, 2015
																																												%ID/g
Organ	Mouse#	Study Group	Vial #	Pre-wt.	Post-wt.	Sample wt.	Pos.	Chan.	Unc. CPM	El. Time	Sum chan.	Corr. CPM	CPM/g	CPM/organ	%ID/gram	%ID/organ
bkg	5	1 hour inhalant	Bkg	0	0	0	avg	1	51	234.42	92	92					Mouse Number	5
	*							2	41								Study Group	1 hour inhalant
blood	5	1 hour inhalant	199	3.4195	3.9605	0.541	188	1	136	101.91	306	215.843	398.971	737.298	0.024922	0.0460559	Mouse weight	26.4
	*							2	170								Liver wt	1.6243	Pre Wgt	1579024
lung	5	1 hour inhalant	17	3.4195	3.9603	0.2183	189	1	27354	17.1	76648	76666.2	351197	76666.2	21.9378	4.78902	Lung wt	0	Post Wgt	0
	*							2	49294								Wgt inj dose	1579024	Pre Std	1579024
liver	5	1 hour inhalant	200	3.3447	4.969	0.2713	189	1	864	168.7	2209	2147.27	7914.74	2147.27	0.494401	0.134131	Weight std	1579024	Post Std	0
	*							2	1345								Dil factor	1
spleen	5	1 hour inhalant	201	3.4057	3.5386	0.1329	191	1	144	105.61	290	199.768	1503.14	199.768	0.093895	0.0124786	Std counts	1.60087e+06
	*							2	146
kidney	5	1 hour inhalant	202	3.4141	3.61	0.1959	192	1	542	106.85	1325	1244.14	6350.88	1244.14	0.396713	0.077716
	*							2	783
muscle	5	1 hour inhalant	203	3.3968	3.5852	0.1884	193	1	228	108.09	610	522.733	2774.59	30032.2	0.173317	1.87599
	*							2	382
fat	5	1 hour inhalant	204	3.3977	3.4188	0.0211	194	1	73	109.33	141	49.4529	2343.74	8538.71	0.146404	0.533378
	*							2	68
heart	5	1 hour inhalant	205	3.3901	3.5207	0.1306	195	1	273	110.57	667	580.375	4443.91	580.375	0.277593	0.0362536
	*							2	394
brain	5	1 hour inhalant	18	3.3901	3.5207	0.4714	196	1	550	18.3	1393	1303.01	2764.12	1303.01	0.172663	0.0813933
	*							2	843
bone	5	1 hour inhalant	206	3.3902	3.4401	0.0499	197	1	169	113.05	341	251.38	5037.68	14496.4	0.314683	0.905531
	*							2	172
thyroid	5	1 hour inhalant	19	3.3902	3.4401	0.0223	198	1	1449	19.5	4011	3925.44	176029	3925.44	10.9958	0.245206
	*							2	2562
pancreas	5	1 hour inhalant	20	3.3902	3.4401	0.1274	199	1	233	20.8	567	475.832	3734.95	475.832	0.233307	0.0297233
	*							2	334
thymus	5	1 hour inhalant	207	3.3486	3.4248	0.0762	200	1	268	116.77	591	503.928	6613.22	503.928	0.413101	0.0314783
	*							2	323
stomach	5	1 hour inhalant	4972	3.774	4.4324	0.6584	201	1	65162.5	117.21	184969	186709	283580	186709	17.7141	11.663
	*							2	119806
whole int	5	1 hour inhalant	4973	3.7549	6.7336	2.9787	202	1	287550	117.61	795875	803698	269815	803698	16.8542	50.2037
	*							2	508325
salivary glands	5	1 hour inhalant	208	3.3889	3.5323	0.1434	203	1	1221	118.85	3198	3137.22	21877.4	3137.22	1.36659	0.195969
	*							2	1977
standard	5	1 hour inhalant	std	0	0	0	204	1	632741	164	1579025	1.60087e+06
	*							2	946283
bkg	6	1 hour inhalant	Bkg	0	0	0	avg	1	51	234.42	92	92					Mouse Number	6
	*							2	41								Study Group	1 hour inhalant
blood	6	1 hour inhalant	209	3.4218	3.855	0.4332	206	1	110	122.68	248	157.619	363.848	641.827	0.0227281	0.0400923	Mouse weight	25.2
	*							2	138								Liver wt	1.5154	Pre Wgt	1579024
lung	6	1 hour inhalant	21	3.4218	3.8547	0.1978	207	1	14700	21.7	41301	41284.3	208717	41284.3	13.0377	2.57886	Lung wt	0	Post Wgt	0
	*							2	26601								Wgt inj dose	1579024	Pre Std	1579024
liver	6	1 hour inhalant	210	3.3508	4.8662	0.2718	207	1	577	170	1525	1453.65	5348.23	1453.65	0.334081	0.0908033	Weight std	1579024	Post Std	0
	*							2	948								Dil factor	1
spleen	6	1 hour inhalant	211	3.3959	3.5381	0.1422	209	1	107	126.38	243	152.614	1073.24	152.614	0.0670407	0.00953319	Std counts	1.60087e+06
	*							2	136
kidney	6	1 hour inhalant	212	3.4195	3.6047	0.1852	210	1	399	127.62	979	896.577	4841.13	896.577	0.302405	0.0560055
	*							2	580
muscle	6	1 hour inhalant	213	3.4179	3.5305	0.1126	211	1	153	128.86	358	268.9	2388.1	24673.9	0.149175	1.54127
	*							2	205
fat	6	1 hour inhalant	214	3.3483	3.3863	0.038	212	1	143	130.1	319	229.499	6039.44	21002.8	0.377259	1.31196
	*							2	176
heart	6	1 hour inhalant	215	3.3914	3.5215	0.1301	213	1	327	131.34	877	793.724	6100.88	793.724	0.381097	0.0495807
	*							2	550
brain	6	1 hour inhalant	22	3.3914	3.5214	0.4751	214	1	255	23.2	632	541.055	1138.82	541.055	0.0711376	0.0337975
	*							2	377
bone	6	1 hour inhalant	216	3.4022	3.4346	0.0324	215	1	68	133.81	140	48.5436	1498.26	4115.41	0.0935899	0.257073
	*							2	72
thyroid	6	1 hour inhalant	23	3.4022	3.4347	0.052	216	1	1349	24.2	3761	3676.48	70701.5	3676.48	4.41643	0.229654
	*							2	2412
pancreas	6	1 hour inhalant	24	3.4022	3.4348	0.233	217	1	390	25.5	987	896.923	3849.45	896.923	0.240459	0.056027
	*							2	597
thymus	6	1 hour inhalant	217	3.4161	3.5224	0.1063	218	1	383	137.52	780	696.008	6547.58	696.008	0.409	0.0434767
	*							2	397
stomach	6	1 hour inhalant	4974	3.8047	4.6065	0.8018	219	1	124089	137.91	345744	349687	436128	349687	27.2431	21.8435
	*							2	221656
whole int	6	1 hour inhalant	4975	3.8103	7.0424	3.2321	220	1	360200	138.33	974967	986289	305154	986289	19.0617	61.6094
	*							2	614767
salivary glands	6	1 hour inhalant	218	3.387	3.5228	0.1358	221	1	1085	139.57	2591	2528.52	18619.5	2528.52	1.16308	0.157946
	*							2	1506
standard	6	1 hour inhalant	std	0	0	0	222	1	632741	164	1579025	1.60087e+06
	*							2	946283
bkg	7	1 hour inhalant	Bkg	0	0	0	avg	1	51	234.42	92	92					Mouse Number	7
	*							2	41								Study Group	1 hour inhalant
blood	7	1 hour inhalant	219	3.4198	4.0972	0.6774	224	1	91	143.41	191	100.202	147.921	277.501	0.00924004	0.0173343	Mouse weight	26.8
	*							2	100								Liver wt	1.6928	Pre Wgt	1579024
lung	7	1 hour inhalant	25	3.4198	4.0973	0.2188	225	1	17668	26.3	48845	48861	223314	48861	13.9495	3.05214	Lung wt	0	Post Wgt	0
	*							2	31177								Wgt inj dose	1579024	Pre Std	1579024
liver	7	1 hour inhalant	220	3.3881	5.0809	0.2842	225	1	571	171.2	1666	1596.84	5618.72	1596.84	0.350978	0.099748	Weight std	1579024	Post Std	0
	*							2	1095								Dil factor	1
spleen	7	1 hour inhalant	221	3.4069	3.5535	0.1466	227	1	79	147.11	177	86.0588	587.031	86.0588	0.0366694	0.00537574	Std counts	1.60087e+06
	*							2	98
kidney	7	1 hour inhalant	222	3.42	3.6109	0.1909	228	1	286	148.35	777	693.605	3633.34	693.605	0.22696	0.0433266
	*							2	491
muscle	7	1 hour inhalant	223	3.3508	3.5014	0.1506	229	1	130	149.59	296	206.584	1371.74	15072.7	0.085687	0.941529
	*							2	166
fat	7	1 hour inhalant	224	3.3947	3.4702	0.0755	230	1	74	150.83	154	62.792	831.682	3075.89	0.0519517	0.192138
	*							2	80
heart	7	1 hour inhalant	225	3.4074	3.5434	0.136	231	1	127	152.07	346	257.271	1891.7	257.271	0.118167	0.0160707
	*							2	219
brain	7	1 hour inhalant	26	3.4074	3.5435	0.4862	232	1	135	27.6	362	270.628	556.618	270.628	0.0347696	0.016905
	*							2	227
bone	7	1 hour inhalant	226	3.3506	3.3823	0.0317	233	1	43	154.53	92	0	0	0	0	0
	*							2	49
thyroid	7	1 hour inhalant	27	3.3506	3.3822	0.0643	234	1	1528	28.8	4216	4134.01	64292.5	4134.01	4.01608	0.258234
	*							2	2688
pancreas	7	1 hour inhalant	28	3.3506	3.3824	0.2048	235	1	373	30	977	887.237	4332.21	887.237	0.270615	0.055422
	*							2	604
thymus	7	1 hour inhalant	227	3.4056	3.5174	0.1118	236	1	1966	158.23	5319	5297.07	47379.8	5297.07	2.95962	0.330886
	*							2	3353
stomach	7	1 hour inhalant	4976	3.792	4.4867	0.6947	237	1	66813.3	158.66	188813	191258	275310	191258	17.1975	11.9471
	*							2	122000
whole int	7	1 hour inhalant	4977	3.7982	6.9812	3.183	238	1	418967	159.22	1.15727e+06	1.17278e+06	368452	1.17278e+06	23.0157	73.2589
	*							2	738300
salivary glands	7	1 hour inhalant	228	3.4186	3.5474	0.1288	239	1	968	160.46	2275	2212.68	17179.2	2212.68	1.07311	0.138217
	*							2	1307
standard	7	1 hour inhalant	std	0	0	0	240	1	632741	164	1579025	1.60087e+06
	*							2	946283
bkg	13	24 hour inhalant	Bkg	0	0	0	avg	1	51	234.42	92	92					Mouse Number	13
	*							2	41								Study Group	24 hour inhalant
blood	13	24 hour inhalant	279	3.4049	3.4712	0.0663	94	1	48	327.49	96	4.11177	62.0176	100.717	0.00541749	0.008798	Mouse weight	23.2
	*							2	48								Liver wt	1.0712	Pre Wgt	1121121
lung	13	24 hour inhalant	46	3.4049	3.4714	0.1892	95	1	15143	233.6	42887	43644.6	230680	43644.6	20.1508	3.81253	Lung wt	0	Post Wgt	0
	*							2	27744								Wgt inj dose	1121121	Pre Std	1121121
liver	13	24 hour inhalant	280	3.3914	3.6382	0.2468	96	1	634	329.96	1679	1631.68	6611.36	1631.68	0.577528	0.142534	Weight std	1121121	Post Std	0
	*							2	1045								Dil factor	1
spleen	13	24 hour inhalant	281	3.349	3.4639	0.1149	97	1	85	331.2	210	121.335	1056.01	121.335	0.0922463	0.0105991	Std counts	1.14477e+06
	*							2	125
kidney	13	24 hour inhalant	282	3.3916	3.5594	0.1678	98	1	822	332.44	2396	2369.37	14120.2	2369.37	1.23345	0.206973
	*							2	1574
muscle	13	24 hour inhalant	283	3.3955	3.493	0.0975	99	1	45	333.67	105	13.3702	137.13	1304.38	0.0119789	0.113943
	*							2	60
fat	13	24 hour inhalant	284	3.3498	3.3846	0.0348	100	1	51	334.9	93	1.02858	29.557	94.6297	0.00258192	0.00826628
	*							2	42
heart	13	24 hour inhalant	285	3.4063	3.5305	0.1242	101	1	107	336.14	275	188.25	1515.7	188.25	0.132403	0.0164444
	*							2	168
brain	13	24 hour inhalant	47	3.4063	3.5303	0.4974	102	1	153	234.8	379	292.727	588.515	292.727	0.0514091	0.0255709
	*							2	226
bone	13	24 hour inhalant	286	3.4082	3.4724	0.0642	103	1	67	338.61	151	60.7054	945.567	2391.15	0.082599	0.208876
	*							2	84
thyroid	13	24 hour inhalant	48	3.4082	3.4723	0.0113	104	1	466	236	1272	1203.67	106519	1203.67	9.30489	0.105145
	*							2	806
pancreas	13	24 hour inhalant	49	3.4082	3.4724	0.1727	105	1	293	237.3	841	764.107	4424.48	764.107	0.386496	0.0667478
	*							2	548
thymus	13	24 hour inhalant	287	3.407	3.4932	0.0862	106	1	81	342.42	182	92.6311	1074.61	92.6311	0.0938712	0.00809169
	*							2	101
stomach	13	24 hour inhalant	4988	3.786	4.3869	0.6009	107	1	7803	343.69	22097	22650.7	37694.7	22650.7	3.29278	1.97863
	*							2	14294
whole int	13	24 hour inhalant	4989	3.7818	6.7289	2.9471	108	1	40948	344.22	115896	119208	40449.1	119208	3.53339	10.4133
	*							2	74948
salivary glands	13	24 hour inhalant	288	3.4146	3.5595	0.1449	109	1	220	345.46	551	472.54	3261.14	472.54	0.284874	0.0412782
	*							2	331
standard	13	24 hour inhalant	std	0	0	0	110	1	473802	249	1121122	1.14477e+06
	*							2	647320
bkg	14	24 hour inhalant	Bkg	0	0	0	avg	1	51	234.42	92	92					Mouse Number	14
	*							2	41								Study Group	24 hour inhalant
blood	14	24 hour inhalant	289	3.3891	3.8809	0.4918	112	1	54	349.16	149	58.6997	119.357	210.545	0.0104263	0.018392	Mouse weight	25.2
	*							2	95								Liver wt	1.5469	Pre Wgt	1121121
lung	14	24 hour inhalant	50	3.3891	3.8806	0.1969	113	1	14994	238.3	43185	43965.9	223290	43965.9	19.5053	3.84059	Lung wt	0	Post Wgt	0
	*							2	28191								Wgt inj dose	1121121	Pre Std	1121121
liver	14	24 hour inhalant	290	3.421	3.6305	0.2095	114	1	696	351.63	1883	1844.79	8805.67	1844.79	0.76921	0.16115	Weight std	1121121	Post Std	0
	*							2	1187								Dil factor	1
spleen	14	24 hour inhalant	291	3.42	3.5266	0.1066	115	1	110	352.87	297	211.179	1981.04	211.179	0.173052	0.0184473	Std counts	1.14477e+06
	*							2	187
kidney	14	24 hour inhalant	292	3.4145	3.6299	0.2154	116	1	2281	354.12	6439	6538.99	30357.4	6538.99	2.65184	0.571206
	*							2	4158
muscle	14	24 hour inhalant	293	3.4144	3.6556	0.2412	117	1	105	355.36	273	186.494	773.194	7988.64	0.0675416	0.69784
	*							2	168
fat	14	24 hour inhalant	294	3.4014	3.4606	0.0592	118	1	49	356.59	95	3.09139	52.2194	181.598	0.00456157	0.0158633
	*							2	46
heart	14	24 hour inhalant	295	3.4211	3.5497	0.1286	119	1	179	357.83	491	411.198	3197.49	411.198	0.279314	0.0359197
	*							2	312
brain	14	24 hour inhalant	51	3.4211	3.5498	0.4666	111	1	1448	239.5	4164	4154.9	8904.63	4154.9	0.777855	0.362947
	*							2	2716
bone	14	24 hour inhalant	296	3.35	3.3875	0.0375	120	1	50	359.07	138	47.4112	1264.3	3472.77	0.110441	0.303361
	*							2	88
thyroid	14	24 hour inhalant	52	3.35	3.3873	0.0383	121	1	502	240.7	1331	1264.35	33011.8	1264.35	2.88371	0.110446
	*							2	829
pancreas	14	24 hour inhalant	53	3.35	3.3874	0.1552	122	1	601	242	1706	1647.21	10613.4	1647.21	0.927126	0.14389
	*							2	1105
thymus	14	24 hour inhalant	297	3.391	3.4844	0.0934	123	1	128	362.89	339	254.659	2726.54	254.659	0.238174	0.0222455
	*							2	211
stomach	14	24 hour inhalant	4990	3.7717	4.57	0.7983	124	1	3375	364.13	9688	9894.6	12394.6	9894.6	1.08272	0.864332
	*							2	6313
whole int	14	24 hour inhalant	4991	3.7767	6.5045	2.7278	125	1	32545.2	364.72	90341.9	93062.8	34116.4	93062.8	2.98021	8.12941
	*							2	57796.8
salivary glands	14	24 hour inhalant	298	3.4077	3.5752	0.1675	126	1	515	365.96	1397	1345.81	8034.71	1345.81	0.701864	0.117562
	*							2	882
standard	14	24 hour inhalant	std	0	0	0	127	1	473802	249	1121122	1.14477e+06
	*							2	647320
bkg	15	24 hour inhalant	Bkg	0	0	0	avg	1	51	234.42	92	92					Mouse Number	15
	*							2	41								Study Group	24 hour inhalant
blood	15	24 hour inhalant	299	3.3907	3.4216	0.0309	129	1	51	369.65	94	2.06319	66.77	104.695	0.00583262	0.00914555	Mouse weight	22.4
	*							2	43								Liver wt	1.2254	Pre Wgt	1121121
lung	15	24 hour inhalant	54	3.3907	3.4216	0.1972	130	1	10405	243.2	29542	30058.9	152429	30058.9	13.3152	2.62577	Lung wt	0	Post Wgt	0
	*							2	19137								Wgt inj dose	1121121	Pre Std	1121121
liver	15	24 hour inhalant	300	3.3881	3.582	0.1939	131	1	711	372.12	1999	1967.66	10147.8	1967.66	0.886452	0.171883	Weight std	1121121	Post Std	0
	*							2	1288								Dil factor	1
spleen	15	24 hour inhalant	301	3.416	3.4914	0.0754	132	1	66	373.36	162	72.2343	958.014	72.2343	0.0836863	0.00630995	Std counts	1.14477e+06
	*							2	96								*fat low weight, no counts removed
kidney	15	24 hour inhalant	302	3.3905	3.5568	0.1663	133	1	1377	374.6	3775	3800.95	22856	3800.95	1.99656	0.332028
	*							2	2398
muscle	15	24 hour inhalant	303	3.3917	3.523	0.1313	134	1	54	375.84	149	58.8316	448.07	4115.08	0.0391407	0.359468
	*							2	95
heart	15	24 hour inhalant	305	3.421	3.5303	0.1093	136	1	166	378.31	421	339.642	3107.43	339.642	0.271447	0.0296691
	*							2	255
brain	15	24 hour inhalant	55	3.421	3.5304	0.485	137	1	265	244.6	655	574.709	1184.97	574.709	0.103512	0.0502031
	*							2	390
bone	15	24 hour inhalant	306	3.4195	3.4605	0.041	138	1	74	380.78	158	68.1491	1662.17	4058.36	0.145197	0.354514
	*							2	84
thyroid	15	24 hour inhalant	56	3.4195	3.4604	0.0224	139	1	620	245.8	1614	1553.81	69366.5	1553.81	6.05944	0.135731
	*							2	994
pancreas	15	24 hour inhalant	57	3.4195	3.4604	0.1158	140	1	656	247	1627	1567.24	13534	1567.24	1.18225	0.136905
	*							2	971
thymus	15	24 hour inhalant	307	3.3486	3.399	0.0504	141	1	57	384.59	117	25.8223	512.348	25.8223	0.0447556	0.00225568
	*							2	60
stomach	15	24 hour inhalant	4992	3.7543	4.0877	0.3334	142	1	3711	385.83	10325	10570.7	31705.8	10570.7	2.76962	0.923393
	*							2	6614
whole int	15	24 hour inhalant	4993	3.815	6.3117	2.4967	143	1	42733.3	386.35	119267	123113	49310.3	123113	4.30745	10.7544
	*							2	76533.3
salivary glands	15	24 hour inhalant	308	3.3482	3.4731	0.1249	144	1	317	387.59	822	754.203	6038.45	754.203	0.527483	0.0658826
	*							2	505
standard	15	24 hour inhalant	std	0	0	0	145	1	473802	249	1121122	1.14477e+06
	*							2	647320

## Sheet: Completed study sheet
		Completed Animal Study Summary Sheet
Study Date :	2015-05-14		PI	S. Lapi		(listed on protocol)
Isotope:	Mn-52	Protocol:	MJW 2009-0004		RHM 2003-0045
Compound:	CI2				other dept./ASC protocol:
Investigator:	Lake Wooten		Collaborators:
Type of Study:	Biodistribution	post PET/MRI		Autorad.	Metabolism	Therapy
	Dosimetry	Blood Metabolism		Excretion	Other:
Species/Strain:	CD1 mouse		Age/Weight:	mature		Animal Order:
Sex:	M		Number of animals:	6
Injection site:	Inhalation chamber	(Radiopharmaceutical)			Anesthesia:
Dose/volume:				Diluent:
Study groups (#):	2		Animals per group:	3
1 min	20 min		90 min		6 hour		48 hour
2 min	30 min		2 hour		8 hour		60 hour
5 min	30 min block		2 hour block		12 hour		72 hour
10 min	40 min		3 hour		18 hour		84 hour
15 min	1 hour		4 hour		24 hour		96 hour
15 min block	1 hour block		4 hour block		36 hour		120 hour
Organs	small vials:	16	large vials:
blood	fat	rest of brain		prostate	stomach	whole intestine
lung	heart	cerebellum		adrenals	small intest	salivary glands
liver	brain (whole)	brain stem		thyroid	stomach
liver(all)	olfactory bulbs	bone (tibia/fibula)		pancreas	small intest
spleen	cortex	bone (femur)		thymus	u lg intest
kidney	striatum	marrow		tumor (r)	l lg intest
bladder	hippocampus	uterus		tumor (l)	tail
gallbladder	thalamus	ovaries		tumor	urine
muscle (abdom.)	hypothalamus	testes		abd. aorta	feces
Gamma Counter	A / B		GC program:	4	modified?	no
Injected by:	Lake/Tolu	Dissected:	NF, M3		Data by:	NF
Saved as :	EIV051415 INHALE		Related studies saved as:
Results:

## Sheet: injection
			Injection Worksheet
Date:	May 14th, 2015				Investigator:	A. Lake Wooten
	Study Number:	EIV051415 INHALE			Compound:	[Mn-52]MnCI2
	ASC Protocol #:	20140116			Tech initials:
	Syringe		Mouse	Injection	Mouse	Time	Std	Sacrifice	Notes
#	pre count	post count	#	Time	Weight	Point	#	Time
5	1579024	0	5		26.4	1 hour inhalant	16			1579024
6	1579024	0	6		25.2	1 hour inhalant	16			1579024
7	1579024	0	7		26.8	1 hour inhalant	16			1579024
13	1121121	0	13		23.2	24 hour inhalant	17			1121121
14	1121121	0	14		25.2	24 hour inhalant	17			1121121
15	1121121	0	15		22.4	24 hour inhalant	17			1121121
16	1579024	0	Standard			1h				1579024
17	1121121	0	Standard			24h				1121121
Diluent:	saline				Injected dose (µCi/µL)
Inj. by:		Dissected by:			Route	IV tail vein
Vial set/s		Notes
16 organs: blood, lung, liver (all), spleen, kidney, muscle, fat, heart, brain, bone, thyroid, pancreas, thymus, stomach, whole intestine, salivary glands

## Sheet: Group Summary
Organs	Rat Number	Study Groups	%ID/gram	%ID/organ	Sample wt.
blood	5	1 hour inhalant	0.024922	0.0460559	0.541
blood	6	1 hour inhalant	0.0227281	0.0400923	0.4332
blood	7	1 hour inhalant	0.00924004	0.0173343	0.6774
		Mean	0.0189634	0.0344942	0.550533
			+/-	+/-	+/-
		Std Dev	0.00849181	0.0151571	0.122379
Organs	Rat Number	Study Groups	%ID/gram	%ID/organ	Sample wt.
lung	5	1 hour inhalant	21.9378	4.78902	0.2183
lung	6	1 hour inhalant	13.0377	2.57886	0.1978
lung	7	1 hour inhalant	13.9495	3.05214	0.2188
		Mean	16.3083	3.47334	0.211633
			+/-	+/-	+/-
		Std Dev	4.89653	1.16373	0.0119826
Organs	Rat Number	Study Groups	%ID/gram	%ID/organ	Sample wt.
liver	5	1 hour inhalant	0.494401	0.134131	0.2713
liver	6	1 hour inhalant	0.334081	0.0908033	0.2718
liver	7	1 hour inhalant	0.350978	0.099748	0.2842
		Mean	0.393153	0.108227	0.275767
			+/-	+/-	+/-
		Std Dev	0.0880888	0.0228746	0.00730776
Organs	Rat Number	Study Groups	%ID/gram	%ID/organ	Sample wt.
spleen	5	1 hour inhalant	0.093895	0.0124786	0.1329
spleen	6	1 hour inhalant	0.0670407	0.00953319	0.1422
spleen	7	1 hour inhalant	0.0366694	0.00537574	0.1466
		Mean	0.0658684	0.00912919	0.140567
			+/-	+/-	+/-
		Std Dev	0.0286308	0.00356865	0.00699452
Organs	Rat Number	Study Groups	%ID/gram	%ID/organ	Sample wt.
kidney	5	1 hour inhalant	0.396713	0.077716	0.1959
kidney	6	1 hour inhalant	0.302405	0.0560055	0.1852
kidney	7	1 hour inhalant	0.22696	0.0433266	0.1909
		Mean	0.308693	0.059016	0.190667
			+/-	+/-	+/-
		Std Dev	0.085051	0.0173913	0.00535381
Organs	Rat Number	Study Groups	%ID/gram	%ID/organ	Sample wt.
muscle	5	1 hour inhalant	0.173317	1.87599	0.1884
muscle	6	1 hour inhalant	0.149175	1.54127	0.1126
muscle	7	1 hour inhalant	0.085687	0.941529	0.1506
		Mean	0.13606	1.45293	0.150533
			+/-	+/-	+/-
		Std Dev	0.0452633	0.473451	0.0379
Organs	Rat Number	Study Groups	%ID/gram	%ID/organ	Sample wt.
fat	5	1 hour inhalant	0.146404	0.533378	0.0211
fat	6	1 hour inhalant	0.377259	1.31196	0.038
fat	7	1 hour inhalant	0.0519517	0.192138	0.0755
		Mean	0.191871	0.679157	0.0448667
			+/-	+/-	+/-
		Std Dev	0.167352	0.573966	0.0278425
Organs	Rat Number	Study Groups	%ID/gram	%ID/organ	Sample wt.
heart	5	1 hour inhalant	0.277593	0.0362536	0.1306
heart	6	1 hour inhalant	0.381097	0.0495807	0.1301
heart	7	1 hour inhalant	0.118167	0.0160707	0.136
		Mean	0.258952	0.0339683	0.132233
			+/-	+/-	+/-
		Std Dev	0.132452	0.0168715	0.00327159
Organs	Rat Number	Study Groups	%ID/gram	%ID/organ	Sample wt.
brain	5	1 hour inhalant	0.172663	0.0813933	0.4714
brain	6	1 hour inhalant	0.0711376	0.0337975	0.4751
brain	7	1 hour inhalant	0.0347696	0.016905	0.4862
		Mean	0.0928567	0.0440319	0.477567
			+/-	+/-	+/-
		Std Dev	0.0714663	0.0334402	0.00770216
Organs	Rat Number	Study Groups	%ID/gram	%ID/organ	Sample wt.
bone	5	1 hour inhalant	0.314683	0.905531	0.0499
bone	6	1 hour inhalant	0.0935899	0.257073	0.0324
bone	7	1 hour inhalant	0	0	0.0317
		Mean	0.136091	0.387535	0.038
			+/-	+/-	+/-
		Std Dev	0.161589	0.46665	0.0103116
Organs	Rat Number	Study Groups	%ID/gram	%ID/organ	Sample wt.
thyroid	5	1 hour inhalant	10.9958	0.245206	0.0223
thyroid	6	1 hour inhalant	4.41643	0.229654	0.052
thyroid	7	1 hour inhalant	4.01608	0.258234	0.0643
		Mean	6.4761	0.244365	0.0462
			+/-	+/-	+/-
		Std Dev	3.91927	0.0143085	0.0215924
Organs	Rat Number	Study Groups	%ID/gram	%ID/organ	Sample wt.
pancreas	5	1 hour inhalant	0.233307	0.0297233	0.1274
pancreas	6	1 hour inhalant	0.240459	0.056027	0.233
pancreas	7	1 hour inhalant	0.270615	0.055422	0.2048
		Mean	0.248127	0.0470574	0.1884
			+/-	+/-	+/-
		Std Dev	0.019801	0.0150149	0.0546769
Organs	Rat Number	Study Groups	%ID/gram	%ID/organ	Sample wt.
thymus	5	1 hour inhalant	0.413101	0.0314783	0.0762
thymus	6	1 hour inhalant	0.409	0.0434767	0.1063
thymus	7	1 hour inhalant	2.95962	0.330886	0.1118
		Mean	1.26057	0.13528	0.0981
			+/-	+/-	+/-
		Std Dev	1.47142	0.169505	0.0191643
Organs	Rat Number	Study Groups	%ID/gram	%ID/organ	Sample wt.
stomach	5	1 hour inhalant	17.7141	11.663	0.6584
stomach	6	1 hour inhalant	27.2431	21.8435	0.8018
stomach	7	1 hour inhalant	17.1975	11.9471	0.6947
		Mean	20.7182	15.1512	0.7183
			+/-	+/-	+/-
		Std Dev	5.6566	5.79746	0.0745561
Organs	Rat Number	Study Groups	%ID/gram	%ID/organ	Sample wt.
whole int	5	1 hour inhalant	16.8542	50.2037	2.9787
whole int	6	1 hour inhalant	19.0617	61.6094	3.2321
whole int	7	1 hour inhalant	23.0157	73.2589	3.183
		Mean	19.6439	61.6907	3.13127
			+/-	+/-	+/-
		Std Dev	3.12171	11.5278	0.134388
Organs	Rat Number	Study Groups	%ID/gram	%ID/organ	Sample wt.
salivary glands	5	1 hour inhalant	1.36659	0.195969	0.1434
salivary glands	6	1 hour inhalant	1.16308	0.157946	0.1358
salivary glands	7	1 hour inhalant	1.07311	0.138217	0.1288
		Mean	1.20093	0.164044	0.136
			+/-	+/-	+/-
		Std Dev	0.150356	0.0293551	0.00730205
Organs	Rat Number	Study Groups	%ID/gram	%ID/organ	Sample wt.
blood	13	24 hour inhalant	0.00541749	0.008798	0.0663
blood	14	24 hour inhalant	0.0104263	0.018392	0.4918
blood	15	24 hour inhalant	0.00583262	0.00914555	0.0309
		Mean	0.00722546	0.0121118	0.196333
			+/-	+/-	+/-
		Std Dev	0.00277975	0.00544153	0.256493
Organs	Rat Number	Study Groups	%ID/gram	%ID/organ	Sample wt.
lung	13	24 hour inhalant	20.1508	3.81253	0.1892
lung	14	24 hour inhalant	19.5053	3.84059	0.1969
lung	15	24 hour inhalant	13.3152	2.62577	0.1972
		Mean	17.6571	3.4263	0.194433
			+/-	+/-	+/-
		Std Dev	3.77399	0.693421	0.00453468
Organs	Rat Number	Study Groups	%ID/gram	%ID/organ	Sample wt.
liver	13	24 hour inhalant	0.577528	0.142534	0.2468
liver	14	24 hour inhalant	0.76921	0.16115	0.2095
liver	15	24 hour inhalant	0.886452	0.171883	0.1939
		Mean	0.744397	0.158522	0.216733
			+/-	+/-	+/-
		Std Dev	0.155949	0.0148499	0.0271817
Organs	Rat Number	Study Groups	%ID/gram	%ID/organ	Sample wt.
spleen	13	24 hour inhalant	0.0922463	0.0105991	0.1149
spleen	14	24 hour inhalant	0.173052	0.0184473	0.1066
spleen	15	24 hour inhalant	0.0836863	0.00630995	0.0754
		Mean	0.116328	0.0117854	0.0989667
			+/-	+/-	+/-
		Std Dev	0.0493101	0.00615503	0.020827
Organs	Rat Number	Study Groups	%ID/gram	%ID/organ	Sample wt.
kidney	13	24 hour inhalant	1.23345	0.206973	0.1678
kidney	14	24 hour inhalant	2.65184	0.571206	0.2154
kidney	15	24 hour inhalant	1.99656	0.332028	0.1663
		Mean	1.96062	0.370069	0.183167
			+/-	+/-	+/-
		Std Dev	0.709876	0.185072	0.027925
Organs	Rat Number	Study Groups	%ID/gram	%ID/organ	Sample wt.
muscle	13	24 hour inhalant	0.0119789	0.113943	0.0975
muscle	14	24 hour inhalant	0.0675416	0.69784	0.2412
muscle	15	24 hour inhalant	0.0391407	0.359468	0.1313
		Mean	0.0395537	0.390417	0.156667
			+/-	+/-	+/-
		Std Dev	0.0277837	0.293176	0.0751334
Organs	Rat Number	Study Groups	%ID/gram	%ID/organ	Sample wt.
fat	13	24 hour inhalant	0.00258192	0.00826628	0.0348
fat	14	24 hour inhalant	0.00456157	0.0158633	0.0592
		Mean	0.00357175	0.0120648	0.047
			+/-	+/-	+/-
		Std Dev	0.00139982	0.00537192	0.0172534
Organs	Rat Number	Study Groups	%ID/gram	%ID/organ	Sample wt.
heart	13	24 hour inhalant	0.132403	0.0164444	0.1242
heart	14	24 hour inhalant	0.279314	0.0359197	0.1286
heart	15	24 hour inhalant	0.271447	0.0296691	0.1093
		Mean	0.227721	0.0273444	0.1207
			+/-	+/-	+/-
		Std Dev	0.0826417	0.00994359	0.0101148
Organs	Rat Number	Study Groups	%ID/gram	%ID/organ	Sample wt.
brain	13	24 hour inhalant	0.0514091	0.0255709	0.4974
brain	14	24 hour inhalant	0.777855	0.362947	0.4666
brain	15	24 hour inhalant	0.103512	0.0502031	0.485
		Mean	0.310925	0.14624	0.483
			+/-	+/-	+/-
		Std Dev	0.405211	0.188077	0.0154971
Organs	Rat Number	Study Groups	%ID/gram	%ID/organ	Sample wt.
bone	13	24 hour inhalant	0.082599	0.208876	0.0642
bone	14	24 hour inhalant	0.110441	0.303361	0.0375
bone	15	24 hour inhalant	0.145197	0.354514	0.041
		Mean	0.112746	0.288917	0.0475667
			+/-	+/-	+/-
		Std Dev	0.0313628	0.0738854	0.0145108
Organs	Rat Number	Study Groups	%ID/gram	%ID/organ	Sample wt.
thyroid	13	24 hour inhalant	9.30489	0.105145	0.0113
thyroid	14	24 hour inhalant	2.88371	0.110446	0.0383
thyroid	15	24 hour inhalant	6.05944	0.135731	0.0224
		Mean	6.08268	0.117108	0.024
			+/-	+/-	+/-
		Std Dev	3.21065	0.016345	0.0135709
Organs	Rat Number	Study Groups	%ID/gram	%ID/organ	Sample wt.
pancreas	13	24 hour inhalant	0.386496	0.0667478	0.1727
pancreas	14	24 hour inhalant	0.927126	0.14389	0.1552
pancreas	15	24 hour inhalant	1.18225	0.136905	0.1158
		Mean	0.831957	0.115847	0.1479
			+/-	+/-	+/-
		Std Dev	0.406324	0.0426647	0.029144
Organs	Rat Number	Study Groups	%ID/gram	%ID/organ	Sample wt.
thymus	13	24 hour inhalant	0.0938712	0.00809169	0.0862
thymus	14	24 hour inhalant	0.238174	0.0222455	0.0934
thymus	15	24 hour inhalant	0.0447556	0.00225568	0.0504
		Mean	0.1256	0.0108643	0.0766667
			+/-	+/-	+/-
		Std Dev	0.100537	0.0102793	0.0230307
Organs	Rat Number	Study Groups	%ID/gram	%ID/organ	Sample wt.
stomach	13	24 hour inhalant	3.29278	1.97863	0.6009
stomach	14	24 hour inhalant	1.08272	0.864332	0.7983
stomach	15	24 hour inhalant	2.76962	0.923393	0.3334
		Mean	2.38171	1.25545	0.577533
			+/-	+/-	+/-
		Std Dev	1.15497	0.626987	0.233329
Organs	Rat Number	Study Groups	%ID/gram	%ID/organ	Sample wt.
whole int	13	24 hour inhalant	3.53339	10.4133	2.9471
whole int	14	24 hour inhalant	2.98021	8.12941	2.7278
whole int	15	24 hour inhalant	4.30745	10.7544	2.4967
		Mean	3.60701	9.76569	2.72387
			+/-	+/-	+/-
		Std Dev	0.666677	1.42729	0.225226
Organs	Rat Number	Study Groups	%ID/gram	%ID/organ	Sample wt.
salivary glands	13	24 hour inhalant	0.284874	0.0412782	0.1449
salivary glands	14	24 hour inhalant	0.701864	0.117562	0.1675
salivary glands	15	24 hour inhalant	0.527483	0.0658826	0.1249
		Mean	0.50474	0.0749077	0.145767
			+/-	+/-	+/-
		Std Dev	0.209423	0.0389346	0.0213132

## Sheet: Summary
Biod of Mn-52 in mature male CD1 mice activity inhaled. May14th, 2015
		%ID/gram								%ID/organ								Sample wt.
		1 hour inhalant			24 hour inhalant					1 hour inhalant			24 hour inhalant					1 hour inhalant			24 hour inhalant
blood	0.0189634	+/-	0.00849181	0.00722546	+/-	0.00277975		blood	0.0344942	+/-	0.0151571	0.0121118	+/-	0.00544153		blood	0.550533	+/-	0.122379	0.196333	+/-	0.256493
lung	16.3083	+/-	4.89653	17.6571	+/-	3.77399		lung	3.47334	+/-	1.16373	3.4263	+/-	0.693421		lung	0.211633	+/-	0.0119826	0.194433	+/-	0.00453468
liver	0.393153	+/-	0.0880888	0.744397	+/-	0.155949		liver	0.108227	+/-	0.0228746	0.158522	+/-	0.0148499		liver	0.275767	+/-	0.00730776	0.216733	+/-	0.0271817
spleen	0.0658684	+/-	0.0286308	0.116328	+/-	0.0493101		spleen	0.00912919	+/-	0.00356865	0.0117854	+/-	0.00615503		spleen	0.140567	+/-	0.00699452	0.0989667	+/-	0.020827
kidney	0.308693	+/-	0.085051	1.96062	+/-	0.709876		kidney	0.059016	+/-	0.0173913	0.370069	+/-	0.185072		kidney	0.190667	+/-	0.00535381	0.183167	+/-	0.027925
muscle	0.13606	+/-	0.0452633	0.0395537	+/-	0.0277837		muscle	1.45293	+/-	0.473451	0.390417	+/-	0.293176		muscle	0.150533	+/-	0.0379	0.156667	+/-	0.0751334
fat	0.191871	+/-	0.167352	0.00357175	+/-	0.00139982		fat	0.679157	+/-	0.573966	0.0120648	+/-	0.00537192		fat	0.0448667	+/-	0.0278425	0.047	+/-	0.0172534
heart	0.258952	+/-	0.132452	0.227721	+/-	0.0826417		heart	0.0339683	+/-	0.0168715	0.0273444	+/-	0.00994359		heart	0.132233	+/-	0.00327159	0.1207	+/-	0.0101148
brain	0.0928567	+/-	0.0714663	0.310925	+/-	0.405211		brain	0.0440319	+/-	0.0334402	0.14624	+/-	0.188077		brain	0.477567	+/-	0.00770216	0.483	+/-	0.0154971
bone	0.136091	+/-	0.161589	0.112746	+/-	0.0313628		bone	0.387535	+/-	0.46665	0.288917	+/-	0.0738854		bone	0.038	+/-	0.0103116	0.0475667	+/-	0.0145108
thyroid	6.4761	+/-	3.91927	6.08268	+/-	3.21065		thyroid	0.244365	+/-	0.0143085	0.117108	+/-	0.016345		thyroid	0.0462	+/-	0.0215924	0.024	+/-	0.0135709
pancreas	0.248127	+/-	0.019801	0.831957	+/-	0.406324		pancreas	0.0470574	+/-	0.0150149	0.115847	+/-	0.0426647		pancreas	0.1884	+/-	0.0546769	0.1479	+/-	0.029144
thymus	1.26057	+/-	1.47142	0.1256	+/-	0.100537		thymus	0.13528	+/-	0.169505	0.0108643	+/-	0.0102793		thymus	0.0981	+/-	0.0191643	0.0766667	+/-	0.0230307
stomach	20.7182	+/-	5.6566	2.38171	+/-	1.15497		stomach	15.1512	+/-	5.79746	1.25545	+/-	0.626987		stomach	0.7183	+/-	0.0745561	0.577533	+/-	0.233329
whole int	19.6439	+/-	3.12171	3.60701	+/-	0.666677		whole int	61.6907	+/-	11.5278	9.76569	+/-	1.42729		whole int	3.13127	+/-	0.134388	2.72387	+/-	0.225226
salivary glands	1.20093	+/-	0.150356	0.50474	+/-	0.209423		salivary glands	0.164044	+/-	0.0293551	0.0749077	+/-	0.0389346		salivary glands	0.136	+/-	0.00730205	0.145767	+/-	0.0213132
