# Supplementary material for: Biodistribution and PET Imaging of pharmacokinetics of manganese in mice using Manganese-52
Source: PLoS One. 2017 Mar 17;12(3):e0174351. doi: 10.1371/journal.pone.0174351 (PMC5357058; doi:10.1371/journal.pone.0174351)
Supplement: S3 File — This file is a workbook made using Microsoft Excel for Mac and contains multiple sheets. The workbook includes results from S1 File and S2 File, comparison of these results by plotting, and hypothesis testing of these results by Student’s t-test with Welch’s correction at 1 d p.i. only. (XLSX) [file pone.0174351.s004.xlsx]

## Sheet: Raw Data
Biod of Mn-52 CI2 in mature male CD-1 mice IV injected. May 14th, 2015		Biod of Mn-52 in mature male CD1 mice activity inhaled. May14th, 2015																		t(1/2) (min) =					8236.8										Injected
Organ		Organ	Mouse#	Study Group	Vial #	Pre-wt.	Post-wt.	Sample wt.	Pos.	Chan.	Unc. CPM	Poisson uncertainty		El. Time	Sum chan.	Corr. CPM	CPM/g		CPM/organ	%ID/gram	uncertainty				%ID/organ										%ID/organ
												(CPM)	(%RSD)					uncertainty			(del%ID/g / delCPM/g)	due to CPM/g	final
																							(%ID/g)	(%RSD)
bkg		bkg	5	1 hour inhalant	Bkg	0	0	0	avg	1	51	7.14143	0.140028	234.42	92	92											red color:	0.005		Mouse Number	5
			*							2	41																arbitrary test	difference		Study Group	1 hour inhalant
blood		blood	5	1 hour inhalant	199	3.4195	3.9605	0.541	188	1	136	11.6619	0.0857493	101.91	306	215.843	398.971	34.2115	737.298	0.024922	6.24658e-05	0.00213705	0.00213705	0.0857493	0.0460559		0.00106465	0.000459888		Mouse weight	26.4				2.54581
			*							2	170																			Liver wt	1.6243	Pre Wgt	1579024
lung		lung	5	1 hour inhalant	17	3.4195	3.9603	0.2183	189	1	27354	165.39	0.0060463	17.1	76648	76666.2	351197	2123.44	76666.2	21.9378	6.24658e-05	0.132642	0.132642	0.0060463	4.78902		0.066809	-0.0208951		Lung wt	0	Post Wgt	0		2.3596
			*							2	49294																			Wgt inj dose	1579024	Pre Std	1579024
liver		liver	5	1 hour inhalant	200	3.3447	4.969	0.2713	189	1	864	29.3939	0.0340207	168.7	2209	2147.27	7914.74	269.265	2147.27	0.494401	6.24658e-05	0.0168199	0.0168199	0.0340207	0.134131		0.00876912	-0.00783547		Weight std	1579024	Post Std	0		4.54888
			*							2	1345																			Dil factor	1
spleen		spleen	5	1 hour inhalant	201	3.4057	3.5386	0.1329	191	1	144	12	0.0833333	105.61	290	199.768	1503.14	125.262	199.768	0.093895	6.24658e-05	0.00782458	0.00782458	0.0833333	0.0124786		0.00365527	-0.00363602		Std counts	1.60087e+06				1.28911
			*							2	146
kidney		kidney	5	1 hour inhalant	202	3.4141	3.61	0.1959	192	1	542	23.2809	0.0429537	106.85	1325	1244.14	6350.88	272.794	1244.14	0.396713	6.24658e-05	0.0170403	0.0170403	0.0429537	0.077716		0.00881712	-0.0206762							4.19079
			*							2	783
muscle		muscle	5	1 hour inhalant	203	3.3968	3.5852	0.1884	193	1	228	15.0997	0.0662266	108.09	610	522.733	2774.59	183.752	30032.2	0.173317	6.24658e-05	0.0114782	0.0114782	0.0662266	1.87599		0.00608891	0.00320206							15.9934
			*							2	382
fat		fat	5	1 hour inhalant	204	3.3977	3.4188	0.0211	194	1	73	8.544	0.117041	109.33	141	49.4529	2343.74	274.314	8538.71	0.146404	6.24658e-05	0.0171353	0.0171353	0.117041	0.533378		0.0121352	0.00510801							2.34794
			*							2	68
heart		heart	5	1 hour inhalant	205	3.3901	3.5207	0.1306	195	1	273	16.5227	0.0605228	110.57	667	580.375	4443.91	268.958	580.375	0.277593	6.24658e-05	0.0168007	0.0168007	0.0605228	0.0362536		0.00963992	0.00120644							1.30637
			*							2	394
brain		brain	5	1 hour inhalant	18	3.3901	3.5207	0.4714	196	1	550	23.4521	0.0426401	18.3	1393	1303.01	2764.12	117.862	1303.01	0.172663	6.24658e-05	0.00736237	0.00736237	0.0426401	0.0813933		0.0030369	-0.00590754							0.351016
			*							2	843
bone		bone	5	1 hour inhalant	206	3.3902	3.4401	0.0499	197	1	169	13	0.0769231	113.05	341	251.38	5037.68	387.514	14496.4	0.314683	6.24658e-05	0.0242064	0.0242064	0.0769231	0.905531		0.00891165	-0.0724425							7.78728
			*							2	172
thyroid		thyroid	5	1 hour inhalant	19	3.3902	3.4401	0.0223	198	1	1449	38.0657	0.0262703	19.5	4011	3925.44	176029	4624.33	3925.44	10.9958	6.24658e-05	0.288863	0.288863	0.0262703	0.245206		0.109776	-0.0409605							0.0722045
			*							2	2562
pancreas		pancreas	5	1 hour inhalant	20	3.3902	3.4401	0.1274	199	1	233	15.2643	0.0655122	20.8	567	475.832	3734.95	244.684	475.832	0.233307	6.24658e-05	0.0152844	0.0152844	0.0655122	0.0297233		0.0080153	-0.00679906							1.19303
			*							2	334
thymus		thymus	5	1 hour inhalant	207	3.3486	3.4248	0.0762	200	1	268	16.3707	0.0610847	116.77	591	503.928	6613.22	403.967	503.928	0.413101	6.24658e-05	0.0252341	0.0252341	0.0610847	0.0314783		0.0247856	0.00772685							0.0894344
			*							2	323
stomach		stomach	5	1 hour inhalant	4972	3.774	4.4324	0.6584	201	1	65162.5	255.269	0.00391743	117.21	184969	186709	283580	1110.91	186709	17.7141	6.24658e-05	0.0693937	0.0693937	0.00391743	11.663		0.0411273	0.0255959							1.16818
			*							2	119806
whole int		whole int	5	1 hour inhalant	4973	3.7549	6.7336	2.9787	202	1	287550	536.237	0.00186485	117.61	795875	803698	269815	503.164	803698	16.8542	6.24658e-05	0.0314306	0.0314306	0.00186485	50.2037		0.019035	0.0063179							13.112
			*							2	508325
salivary glands		salivary glands	5	1 hour inhalant	208	3.3889	3.5323	0.1434	203	1	1221	34.9428	0.0286182	118.85	3198	3137.22	21877.4	626.092	3137.22	1.36659	6.24658e-05	0.0391094	0.0391094	0.0286182	0.195969		0.020992	0.00885657							1.01696
			*							2	1977
standard		standard	5	1 hour inhalant	std	0	0	0	204	1	632741	795.45	0.00125715	164	1579025	1.60087e+06		0			6.24658e-05	0	0	#DIV/0!			0	#DIV/0!
			*							2	946283
bkg		bkg	6	1 hour inhalant	Bkg	0	0	0	avg	1	51	7.14143	0.140028	234.42	92	92		0			6.24658e-05	0	0	#DIV/0!				Mouse Number	6
			*							2	41																	Study Group	1 hour inhalant
blood		blood	6	1 hour inhalant	209	3.4218	3.855	0.4332	206	1	110	10.4881	0.0953463	122.68	248	157.619	363.848	34.6915	641.827	0.0227281	6.24658e-05	0.00216704	0.00216704	0.0953463	0.0400923			Mouse weight	25.2						2.02393
			*							2	138																	Liver wt	1.5154	Pre Wgt	1579024
lung		lung	6	1 hour inhalant	21	3.4218	3.8547	0.1978	207	1	14700	121.244	0.00824786	21.7	41301	41284.3	208717	1721.47	41284.3	13.0377	6.24658e-05	0.107533	0.107533	0.00824786	2.57886			Lung wt	0	Post Wgt	0				1.53538
			*							2	26601																	Wgt inj dose	1579024	Pre Std	1579024
liver		liver	6	1 hour inhalant	210	3.3508	4.8662	0.2718	207	1	577	24.0208	0.0416305	170	1525	1453.65	5348.23	222.65	1453.65	0.334081	6.24658e-05	0.013908	0.013908	0.0416305	0.0908033			Weight std	1579024	Post Std	0				3.48428
			*							2	948																	Dil factor	1
spleen		spleen	6	1 hour inhalant	211	3.3959	3.5381	0.1422	209	1	107	10.3441	0.0966736	126.38	243	152.614	1073.24	103.754	152.614	0.0670407	6.24658e-05	0.00648107	0.00648107	0.0966736	0.00953319			Std counts	1.60087e+06						1.31733
			*							2	136
kidney		kidney	6	1 hour inhalant	212	3.4195	3.6047	0.1852	210	1	399	19.975	0.0500626	127.62	979	896.577	4841.13	242.36	896.577	0.302405	6.24658e-05	0.0151392	0.0151392	0.0500626	0.0560055										3.081
			*							2	580
muscle		muscle	6	1 hour inhalant	213	3.4179	3.5305	0.1126	211	1	153	12.3693	0.0808452	128.86	358	268.9	2388.1	193.067	24673.9	0.149175	6.24658e-05	0.0120601	0.0120601	0.0808452	1.54127										12.5595
			*							2	205
fat		fat	6	1 hour inhalant	214	3.3483	3.3863	0.038	212	1	143	11.9583	0.0836242	130.1	319	229.499	6039.44	505.044	21002.8	0.377259	6.24658e-05	0.031548	0.031548	0.0836242	1.31196										1.96353
			*							2	176
heart		heart	6	1 hour inhalant	215	3.3914	3.5215	0.1301	213	1	327	18.0831	0.0553001	131.34	877	793.724	6100.88	337.379	793.724	0.381097	6.24658e-05	0.0210747	0.0210747	0.0553001	0.0495807										0.888458
			*							2	550
brain		brain	6	1 hour inhalant	22	3.3914	3.5214	0.4751	214	1	255	15.9687	0.0626224	23.2	632	541.055	1138.82	71.3159	541.055	0.0711376	6.24658e-05	0.00445481	0.00445481	0.0626224	0.0337975										0.324508
			*							2	377
bone		bone	6	1 hour inhalant	216	3.4022	3.4346	0.0324	215	1	68	8.24621	0.121268	133.81	140	48.5436	1498.26	181.69	4115.41	0.0935899	6.24658e-05	0.0113494	0.0113494	0.121268	0.257073										7.96512
			*							2	72
thyroid		thyroid	6	1 hour inhalant	23	3.4022	3.4347	0.052	216	1	1349	36.7287	0.0272266	24.2	3761	3676.48	70701.5	1924.96	3676.48	4.41643	6.24658e-05	0.120245	0.120245	0.0272266	0.229654										0.196315
			*							2	2412
pancreas		pancreas	6	1 hour inhalant	24	3.4022	3.4348	0.233	217	1	390	19.7484	0.050637	25.5	987	896.923	3849.45	194.925	896.923	0.240459	6.24658e-05	0.0121761	0.0121761	0.050637	0.056027										1.30586
			*							2	597
thymus		thymus	6	1 hour inhalant	217	3.4161	3.5224	0.1063	218	1	383	19.5704	0.0510976	137.52	780	696.008	6547.58	334.566	696.008	0.409	6.24658e-05	0.0208989	0.0208989	0.0510976	0.0434767										0.099225
			*							2	397
stomach		stomach	6	1 hour inhalant	4974	3.8047	4.6065	0.8018	219	1	124089	352.263	0.00283879	137.91	345744	349687	436128	1238.08	349687	27.2431	6.24658e-05	0.0773375	0.0773375	0.00283879	21.8435										1.27268
			*							2	221656
whole int		whole int	6	1 hour inhalant	4975	3.8103	7.0424	3.2321	220	1	360200	600.167	0.0016662	138.33	974967	986289	305154	508.449	986289	19.0617	6.24658e-05	0.0317607	0.0317607	0.0016662	61.6094										12.546
			*							2	614767
salivary glands		salivary glands	6	1 hour inhalant	218	3.387	3.5228	0.1358	221	1	1085	32.9393	0.0303588	139.57	2591	2528.52	18619.5	565.265	2528.52	1.16308	6.24658e-05	0.0353098	0.0353098	0.0303588	0.157946										0.879857
			*							2	1506
standard		standard	6	1 hour inhalant	std	0	0	0	222	1	632741	795.45	0.00125715	164	1579025	1.60087e+06		0			6.24658e-05	0	0	#DIV/0!
			*							2	946283
bkg		bkg	7	1 hour inhalant	Bkg	0	0	0	avg	1	51	7.14143	0.140028	234.42	92	92		0			6.24658e-05	0	0	#DIV/0!				Mouse Number	7
			*							2	41																	Study Group	1 hour inhalant
blood		blood	7	1 hour inhalant	219	3.4198	4.0972	0.6774	224	1	91	9.53939	0.104828	143.41	191	100.202	147.921	15.5064	277.501	0.00924004	6.24658e-05	0.000968619	0.000968619	0.104828	0.0173343			Mouse weight	26.8						2.71861
			*							2	100																	Liver wt	1.6928	Pre Wgt	1579024
lung		lung	7	1 hour inhalant	25	3.4198	4.0973	0.2188	225	1	17668	132.921	0.00752326	26.3	48845	48861	223314	1680.05	48861	13.9495	6.24658e-05	0.104946	0.104946	0.00752326	3.05214			Lung wt	0	Post Wgt	0				2.24957
			*							2	31177																	Wgt inj dose	1579024	Pre Std	1579024
liver		liver	7	1 hour inhalant	220	3.3881	5.0809	0.2842	225	1	571	23.8956	0.0418487	171.2	1666	1596.84	5618.72	235.136	1596.84	0.350978	6.24658e-05	0.014688	0.014688	0.0418487	0.099748			Weight std	1579024	Post Std	0				3.85855
			*							2	1095																	Dil factor	1
spleen		spleen	7	1 hour inhalant	221	3.4069	3.5535	0.1466	227	1	79	8.88819	0.112509	147.11	177	86.0588	587.031	66.0462	86.0588	0.0366694	6.24658e-05	0.00412563	0.00412563	0.112509	0.00537574			Std counts	1.60087e+06						0.951148
			*							2	98
kidney		kidney	7	1 hour inhalant	222	3.42	3.6109	0.1909	228	1	286	16.9115	0.0591312	148.35	777	693.605	3633.34	214.844	693.605	0.22696	6.24658e-05	0.0134204	0.0134204	0.0591312	0.0433266										4.26358
			*							2	491
muscle		muscle	7	1 hour inhalant	223	3.3508	3.5014	0.1506	229	1	130	11.4018	0.0877058	149.59	296	206.584	1371.74	120.31	15072.7	0.085687	6.24658e-05	0.00751525	0.00751525	0.0877058	0.941529										18.2127
			*							2	166
fat		fat	7	1 hour inhalant	224	3.3947	3.4702	0.0755	230	1	74	8.60233	0.116248	150.83	154	62.792	831.682	96.681	3075.89	0.0519517	6.24658e-05	0.00603926	0.00603926	0.116248	0.192138										1.75642
			*							2	80
heart		heart	7	1 hour inhalant	225	3.4074	3.5434	0.136	231	1	127	11.2694	0.0887357	152.07	346	257.271	1891.7	167.861	257.271	0.118167	6.24658e-05	0.0104856	0.0104856	0.0887357	0.0160707										1.43302
			*							2	219
brain		brain	7	1 hour inhalant	26	3.4074	3.5435	0.4862	232	1	135	11.619	0.0860663	27.6	362	270.628	556.618	47.9061	270.628	0.0347696	6.24658e-05	0.00299249	0.00299249	0.0860663	0.016905										0.373535
			*							2	227
bone		bone	7	1 hour inhalant	226	3.3506	3.3823	0.0317	233	1	43	6.55744	0.152499	154.53	92	0	0	0	0	0	6.24658e-05	0	0	#DIV/0!	0										8.85524
			*							2	49
thyroid		thyroid	7	1 hour inhalant	27	3.3506	3.3822	0.0643	234	1	1528	39.0896	0.0255822	28.8	4216	4134.01	64292.5	1644.74	4134.01	4.01608	6.24658e-05	0.10274	0.10274	0.0255822	0.258234										0.0833857
			*							2	2688
pancreas		pancreas	7	1 hour inhalant	28	3.3506	3.3824	0.2048	235	1	373	19.3132	0.051778	30	977	887.237	4332.21	224.313	887.237	0.270615	6.24658e-05	0.0140119	0.0140119	0.051778	0.055422										1.30792
			*							2	604
thymus		thymus	7	1 hour inhalant	227	3.4056	3.5174	0.1118	236	1	1966	44.3396	0.0225532	158.23	5319	5297.07	47379.8	1068.57	5297.07	2.95962	6.24658e-05	0.0667489	0.0667489	0.0225532	0.330886										0.126046
			*							2	3353
stomach		stomach	7	1 hour inhalant	4976	3.792	4.4867	0.6947	237	1	66813.3	258.483	0.00386873	158.66	188813	191258	275310	1065.1	191258	17.1975	6.24658e-05	0.0665324	0.0665324	0.00386873	11.9471										1.09809
			*							2	122000
whole int		whole int	7	1 hour inhalant	4977	3.7982	6.9812	3.183	238	1	418967	647.276	0.00154494	159.22	1.15727e+06	1.17278e+06	368452	569.235	1.17278e+06	23.0157	6.24658e-05	0.0355577	0.0355577	0.00154494	73.2589										10.9362
			*							2	738300
salivary glands		salivary glands	7	1 hour inhalant	228	3.4186	3.5474	0.1288	239	1	968	31.1127	0.0321412	160.46	2275	2212.68	17179.2	552.159	2212.68	1.07311	6.24658e-05	0.0344911	0.0344911	0.0321412	0.138217										1.20354
			*							2	1307
standard		standard	7	1 hour inhalant	std	0	0	0	240	1	632741	795.45	0.00125715	164	1579025	1.60087e+06		0			6.24658e-05	0	0	#DIV/0!
			*							2	946283															arbitrary
bkg		bkg	13	24 hour inhalant	Bkg	0	0	0	avg	1	51	7.14143	0.140028	234.42	92	92		0			8.7354e-05	0	0	#DIV/0!						Mouse Number	13
			*							2	41																			Study Group	24 hour inhalant
blood		blood	13	24 hour inhalant	279	3.4049	3.4712	0.0663	94	1	48	6.9282	0.144338	327.49	96	4.11177	62.0176	8.95148	100.717	0.00541749	8.7354e-05	0.000781947	0.000781947	0.144338	0.008798	0.000604758				Mouse weight	23.2				2.09237
			*							2	48																			Liver wt	1.0712	Pre Wgt	1121121
lung		lung	13	24 hour inhalant	46	3.4049	3.4714	0.1892	95	1	15143	123.057	0.00812632	233.6	42887	43644.6	230680	1874.58	43644.6	20.1508	8.7354e-05	0.163752	0.163752	0.00812632	3.81253	0.0877041				Lung wt	0	Post Wgt	0		2.25654
			*							2	27744																			Wgt inj dose	1121121	Pre Std	1121121
liver		liver	13	24 hour inhalant	280	3.3914	3.6382	0.2468	96	1	634	25.1794	0.0397151	329.96	1679	1631.68	6611.36	262.571	1631.68	0.577528	8.7354e-05	0.0229366	0.0229366	0.0397151	0.142534	0.0166046				Weight std	1121121	Post Std	0		4.90846
			*							2	1045																			Dil factor	1
spleen		spleen	13	24 hour inhalant	281	3.349	3.4639	0.1149	97	1	85	9.21954	0.108465	331.2	210	121.335	1056.01	114.54	121.335	0.0922463	8.7354e-05	0.0100055	0.0100055	0.108465	0.0105991	0.00729129				Std counts	1.14477e+06				0.850966
			*							2	125
kidney		kidney	13	24 hour inhalant	282	3.3916	3.5594	0.1678	98	1	822	28.6705	0.034879	332.44	2396	2369.37	14120.2	492.498	2369.37	1.23345	8.7354e-05	0.0430216	0.0430216	0.034879	0.206973	0.0294933									3.28433
			*							2	1574
muscle		muscle	13	24 hour inhalant	283	3.3955	3.493	0.0975	99	1	45	6.7082	0.149071	333.67	105	13.3702	137.13	20.4422	1304.38	0.0119789	8.7354e-05	0.0017857	0.0017857	0.149071	0.113943	0.00288685									14.8079
			*							2	60
fat		fat	13	24 hour inhalant	284	3.3498	3.3846	0.0348	100	1	51	7.14143	0.140028	334.9	93	1.02858	29.557	4.13881	94.6297	0.00258192	8.7354e-05	0.000361541	0.000361541	0.140028	0.00826628	0.00702717									2.20022
			*							2	42
heart		heart	13	24 hour inhalant	285	3.4063	3.5305	0.1242	101	1	107	10.3441	0.0966736	336.14	275	188.25	1515.7	146.529	188.25	0.132403	8.7354e-05	0.0127999	0.0127999	0.0966736	0.0164444	0.00843348									1.16361
			*							2	168
brain		brain	13	24 hour inhalant	47	3.4063	3.5303	0.4974	102	1	153	12.3693	0.0808452	234.8	379	292.727	588.515	47.5786	292.727	0.0514091	8.7354e-05	0.00415618	0.00415618	0.0808452	0.0255709	0.00894444									0.389478
			*							2	226
bone		bone	13	24 hour inhalant	286	3.4082	3.4724	0.0642	103	1	67	8.18535	0.122169	338.61	151	60.7054	945.567	115.519	2391.15	0.082599	8.7354e-05	0.0100911	0.0100911	0.122169	0.208876	0.0813541									8.3177
			*							2	84
thyroid		thyroid	13	24 hour inhalant	48	3.4082	3.4723	0.0113	104	1	466	21.587	0.0463241	236	1272	1203.67	106519	4934.42	1203.67	9.30489	8.7354e-05	0.431041	0.431041	0.0463241	0.105145	0.150736									0.112008
			*							2	806
pancreas		pancreas	13	24 hour inhalant	49	3.4082	3.4724	0.1727	105	1	293	17.1172	0.0584206	237.3	841	764.107	4424.48	258.481	764.107	0.386496	8.7354e-05	0.0225793	0.0225793	0.0584206	0.0667478	0.0148144									1.13702
			*							2	548
thymus		thymus	13	24 hour inhalant	287	3.407	3.4932	0.0862	106	1	81	9	0.111111	342.42	182	92.6311	1074.61	119.401	92.6311	0.0938712	8.7354e-05	0.0104301	0.0104301	0.111111	0.00809169	0.0170588									0.0933921
			*							2	101
stomach		stomach	13	24 hour inhalant	4988	3.786	4.3869	0.6009	107	1	7803	88.3346	0.0113206	343.69	22097	22650.7	37694.7	426.726	22650.7	3.29278	8.7354e-05	0.0372762	0.0372762	0.0113206	1.97863	0.0155315									1.03886
			*							2	14294
whole int		whole int	13	24 hour inhalant	4989	3.7818	6.7289	2.9471	108	1	40948	202.356	0.00494178	344.22	115896	119208	40449.1	199.891	119208	3.53339	8.7354e-05	0.0174612	0.0174612	0.00494178	10.4133	0.0127171									11.8146
			*							2	74948
salivary glands		salivary glands	13	24 hour inhalant	288	3.4146	3.5595	0.1449	109	1	220	14.8324	0.06742	345.46	551	472.54	3261.14	219.866	472.54	0.284874	8.7354e-05	0.0192062	0.0192062	0.06742	0.0412782	0.0121354									0.96262
			*							2	331
standard		standard	13	24 hour inhalant	std	0	0	0	110	1	473802	688.333	0.00145279	249	1121122	1.14477e+06		0			8.7354e-05	0	0	#DIV/0!		#DIV/0!
			*							2	647320
bkg		bkg	14	24 hour inhalant	Bkg	0	0	0	avg	1	51	7.14143	0.140028	234.42	92	92		0			8.7354e-05	0	0	#DIV/0!		#DIV/0!		Mouse Number	14
			*							2	41																	Study Group	24 hour inhalant
blood		blood	14	24 hour inhalant	289	3.3891	3.8809	0.4918	112	1	54	7.34847	0.136083	349.16	149	58.6997	119.357	16.2424	210.545	0.0104263	8.7354e-05	0.00141884	0.00141884	0.136083	0.018392	0.000545705		Mouse weight	25.2						0.100708
			*							2	95																	Liver wt	1.5469	Pre Wgt	1121121
lung		lung	14	24 hour inhalant	50	3.3891	3.8806	0.1969	113	1	14994	122.45	0.0081666	238.3	43185	43965.9	223290	1823.52	43965.9	19.5053	8.7354e-05	0.159292	0.159292	0.0081666	3.84059	0.0686484		Lung wt	0	Post Wgt	0				4.59806
			*							2	28191																	Wgt inj dose	1121121	Pre Std	1121121
liver		liver	14	24 hour inhalant	290	3.421	3.6305	0.2095	114	1	696	26.3818	0.0379049	351.63	1883	1844.79	8805.67	333.778	1844.79	0.76921	8.7354e-05	0.0291568	0.0291568	0.0379049	0.16115			Weight std	1121121	Post Std	0				10.8661
			*							2	1187																	Dil factor	1
spleen		spleen	14	24 hour inhalant	291	3.42	3.5266	0.1066	115	1	110	10.4881	0.0953463	352.87	297	211.179	1981.04	188.885	211.179	0.173052	8.7354e-05	0.0164998	0.0164998	0.0953463	0.0184473			Std counts	1.14477e+06						2.95052
			*							2	187
kidney		kidney	14	24 hour inhalant	292	3.4145	3.6299	0.2154	116	1	2281	47.7598	0.0209381	354.12	6439	6538.99	30357.4	635.627	6538.99	2.65184	8.7354e-05	0.0555245	0.0555245	0.0209381	0.571206										15.4867
			*							2	4158
muscle		muscle	14	24 hour inhalant	293	3.4144	3.6556	0.2412	117	1	105	10.247	0.09759	355.36	273	186.494	773.194	75.456	7988.64	0.0675416	8.7354e-05	0.00659138	0.00659138	0.09759	0.69784										1.13574
			*							2	168
fat		fat	14	24 hour inhalant	294	3.4014	3.4606	0.0592	118	1	49	7	0.142857	356.59	95	3.09139	52.2194	7.45991	181.598	0.00456157	8.7354e-05	0.000651653	0.000651653	0.142857	0.0158633										0.281716
			*							2	46
heart		heart	14	24 hour inhalant	295	3.4211	3.5497	0.1286	119	1	179	13.3791	0.0747435	357.83	491	411.198	3197.49	238.992	411.198	0.279314	8.7354e-05	0.0208769	0.0208769	0.0747435	0.0359197										3.39336
			*							2	312
brain		brain	14	24 hour inhalant	51	3.4211	3.5498	0.4666	111	1	1448	38.0526	0.0262794	239.5	4164	4154.9	8904.63	234.009	4154.9	0.777855	8.7354e-05	0.0204416	0.0204416	0.0262794	0.362947										0.875742
			*							2	2716
bone		bone	14	24 hour inhalant	296	3.35	3.3875	0.0375	120	1	50	7.07107	0.141421	359.07	138	47.4112	1264.3	178.799	3472.77	0.110441	8.7354e-05	0.0156188	0.0156188	0.141421	0.303361										2.38372
			*							2	88
thyroid		thyroid	14	24 hour inhalant	52	3.35	3.3873	0.0383	121	1	502	22.4054	0.0446322	240.7	1331	1264.35	33011.8	1473.39	1264.35	2.88371	8.7354e-05	0.128706	0.128706	0.0446322	0.110446										2.54143
			*							2	829
pancreas		pancreas	14	24 hour inhalant	53	3.35	3.3874	0.1552	122	1	601	24.5153	0.0407909	242	1706	1647.21	10613.4	432.931	1647.21	0.927126	8.7354e-05	0.0378183	0.0378183	0.0407909	0.14389										5.95273
			*							2	1105
thymus		thymus	14	24 hour inhalant	297	3.391	3.4844	0.0934	123	1	128	11.3137	0.0883883	362.89	339	254.659	2726.54	240.995	254.659	0.238174	8.7354e-05	0.0210518	0.0210518	0.0883883	0.0222455										0.897378
			*							2	211
stomach		stomach	14	24 hour inhalant	4990	3.7717	4.57	0.7983	124	1	3375	58.0948	0.0172133	364.13	9688	9894.6	12394.6	213.351	9894.6	1.08272	8.7354e-05	0.0186371	0.0186371	0.0172133	0.864332										2.05668
			*							2	6313
whole int		whole int	14	24 hour inhalant	4991	3.7767	6.5045	2.7278	125	1	32545.2	180.403	0.00554315	364.72	90341.9	93062.8	34116.4	189.113	93062.8	2.98021	8.7354e-05	0.0165197	0.0165197	0.00554315	8.12941										1.48606
			*							2	57796.8
salivary glands		salivary glands	14	24 hour inhalant	298	3.4077	3.5752	0.1675	126	1	515	22.6936	0.0440653	365.96	1397	1345.81	8034.71	354.052	1345.81	0.701864	8.7354e-05	0.0309278	0.0309278	0.0440653	0.117562										6.22651
			*							2	882
standard		standard	14	24 hour inhalant	std	0	0	0	127	1	473802	688.333	0.00145279	249	1121122	1.14477e+06		0			8.7354e-05	0	0	#DIV/0!
			*							2	647320
bkg		bkg	15	24 hour inhalant	Bkg	0	0	0	avg	1	51	7.14143	0.140028	234.42	92	92		0			8.7354e-05	0	0	#DIV/0!				Mouse Number	15
			*							2	41																	Study Group	24 hour inhalant
blood		blood	15	24 hour inhalant	299	3.3907	3.4216	0.0309	129	1	51	7.14143	0.140028	369.65	94	2.06319	66.77	9.34966	104.695	0.00583262	8.7354e-05	0.00081673	0.00081673	0.140028	0.00914555			Mouse weight	22.4						0.124788
			*							2	43																	Liver wt	1.2254	Pre Wgt	1121121
lung		lung	15	24 hour inhalant	54	3.3907	3.4216	0.1972	130	1	10405	102.005	0.00980345	243.2	29542	30058.9	152429	1494.33	30058.9	13.3152	8.7354e-05	0.130535	0.130535	0.00980345	2.62577			Lung wt	0	Post Wgt	0				4.80685
			*							2	19137																	Wgt inj dose	1121121	Pre Std	1121121
liver		liver	15	24 hour inhalant	300	3.3881	3.582	0.1939	131	1	711	26.6646	0.0375029	372.12	1999	1967.66	10147.8	380.573	1967.66	0.886452	8.7354e-05	0.0332446	0.0332446	0.0375029	0.171883			Weight std	1121121	Post Std	0				13.2656
			*							2	1288																	Dil factor	1
spleen		spleen	15	24 hour inhalant	301	3.416	3.4914	0.0754	132	1	66	8.12404	0.123091	373.36	162	72.2343	958.014	117.923	72.2343	0.0836863	8.7354e-05	0.0103011	0.0103011	0.123091	0.00630995			Std counts	1.14477e+06						3.53399
			*							2	96																	*fat low weight, no counts removed
kidney		kidney	15	24 hour inhalant	302	3.3905	3.5568	0.1663	133	1	1377	37.108	0.0269484	374.6	3775	3800.95	22856	615.932	3800.95	1.99656	8.7354e-05	0.0538041	0.0538041	0.0269484	0.332028										15.0902
			*							2	2398
muscle		muscle	15	24 hour inhalant	303	3.3917	3.523	0.1313	134	1	54	7.34847	0.136083	375.84	149	58.8316	448.07	60.9746	4115.08	0.0391407	8.7354e-05	0.00532637	0.00532637	0.136083	0.359468								1.08426	1.24563	1.24563
fat			*							2	95																								0.471533
heart		heart	15	24 hour inhalant	305	3.421	3.5303	0.1093	136	1	166	12.8841	0.0776151	378.31	421	339.642	3107.43	241.184	339.642	0.271447	8.7354e-05	0.0210683	0.0210683	0.0776151	0.0296691								0.651483	0.471533	3.02917
			*							2	255
brain		brain	15	24 hour inhalant	55	3.421	3.5304	0.485	137	1	265	16.2788	0.0614295	244.6	655	574.709	1184.97	72.7919	574.709	0.103512	8.7354e-05	0.00635866	0.00635866	0.0614295	0.0502031								2.82629	3.02917	0.980063
			*							2	390
bone		bone	15	24 hour inhalant	306	3.4195	3.4605	0.041	138	1	74	8.60233	0.116248	380.78	158	68.1491	1662.17	193.224	4058.36	0.145197	8.7354e-05	0.0168789	0.0168789	0.116248	0.354514										2.92223
			*							2	84
thyroid		thyroid	15	24 hour inhalant	56	3.4195	3.4604	0.0224	139	1	620	24.8998	0.040161	245.8	1614	1553.81	69366.5	2785.83	1553.81	6.05944	8.7354e-05	0.243353	0.243353	0.040161	0.135731										1.82295
			*							2	994
pancreas		pancreas	15	24 hour inhalant	57	3.4195	3.4604	0.1158	140	1	656	25.6125	0.0390434	247	1627	1567.24	13534	528.415	1567.24	1.18225	8.7354e-05	0.0461591	0.0461591	0.0390434	0.136905										10.2943
			*							2	971
thymus		thymus	15	24 hour inhalant	307	3.3486	3.399	0.0504	141	1	57	7.54983	0.132453	384.59	117	25.8223	512.348	67.8622	25.8223	0.0447556	8.7354e-05	0.00592803	0.00592803	0.132453	0.00225568										0.801959
			*							2	60
stomach		stomach	15	24 hour inhalant	4992	3.7543	4.0877	0.3334	142	1	3711	60.918	0.0164155	385.83	10325	10570.7	31705.8	520.467	10570.7	2.76962	8.7354e-05	0.0454648	0.0454648	0.0164155	0.923393										0.976165
			*							2	6614
whole int		whole int	15	24 hour inhalant	4993	3.815	6.3117	2.4967	143	1	42733.3	206.72	0.00483745	386.35	119267	123113	49310.3	238.536	123113	4.30745	8.7354e-05	0.0208371	0.0208371	0.00483745	10.7544										1.52201
			*							2	76533.3
salivary glands		salivary glands	15	24 hour inhalant	308	3.3482	3.4731	0.1249	144	1	317	17.8045	0.0561656	387.59	822	754.203	6038.45	339.153	754.203	0.527483	8.7354e-05	0.0296264	0.0296264	0.0561656	0.0658826										6.37284
			*							2	505
standard		standard	15	24 hour inhalant	std	0	0	0	145	1	473802	688.333	0.00145279	249	1121122	1.14477e+06		0			8.7354e-05	0	0	#DIV/0!
			*							2	647320
												0	#DIV/0!					#DIV/0!			8.7354e-05	#DIV/0!	#DIV/0!	#DIV/0!
bkg												0	#DIV/0!					#DIV/0!				#DIV/0!	#DIV/0!	#DIV/0!
blood																		0				0	0	#DIV/0!											0.0985321
lung																		0				0	0	#DIV/0!											3.96246
liver																		0				0	0	#DIV/0!											11.8799
spleen																						0	0	#DIV/0!											3.09262
kidney																																			16.292
muscle																																			1.08426
fat																																			0.651483
heart																																			2.82629
brain																																			0.723217
bone																																			2.4307
thyroid																																			2.99213
pancreas																																			10.9728
thymus																																			0.919203
stomach																																			1.2718
whole int																																			1.43747
salivary glands																																			7.13657
standard
																																	significance =	0.05	0.001	0.0001
bkg
																																	type =	3
blood																																			0.0844066	0.00112384
lung																																			4.62019	0.0256348
liver																																			12.2629	0.000125833
spleen																																			3.6595	0.00024854
kidney																																			19.1765	0.000121919
muscle																																			1.04972	2.84511e-05
fat																																			0.262468	0.0201975
heart																																			2.53599	0.000341589
brain																																			0.860722	0.137422
bone																																			2.792	0.000263434
thyroid																																			1.4322	0.167008
pancreas																																			12.8961	0.00731809
thymus																																			1.04575	0.000285416
stomach																																			1.4466	0.290253
whole int																																			1.5786	0.0313177
salivary glands																																			7.58394	7.40279e-05
standard

## Sheet: Plotting
Biod of Mn-52 in mature male CD1 mice activity inhaled. May14th, 2015
		%ID/gram
		1 hour IV			1 d IV						1 h inhaled				1 d inhaled
blood	1.2869	+/-	0.18524	0.102109	+/-	0.0167579				0.0189634	+/-	0.00849181		0.00722546	+/-	0.00277975
lung	10.8559	+/-	2.99172	4.49689	+/-	0.368388				16.3083	+/-	4.89653		17.6571	+/-	3.77399
liver	19.633	+/-	1.88734	12.0686	+/-	0.991962				0.393153	+/-	0.0880888		0.744397	+/-	0.155949
spleen	8.51508	+/-	3.24426	3.30916	+/-	0.340982				0.0658684	+/-	0.0286308		0.116328	+/-	0.0493101
kidney	17.9687	+/-	1.79332	16.5114	+/-	1.84577				0.308693	+/-	0.085051		1.96062	+/-	0.709876
muscle	1.4397	+/-	0.197847	1.12884	+/-	0.0855095				0.13606	+/-	0.0452633		0.0395537	+/-	0.0277837
heart	9.5425	+/-	1.89255	2.9462	+/-	0.360319				0.258952	+/-	0.132452		0.227721	+/-	0.0826417
brain	0.826003	+/-	0.0518286	0.859936	+/-	0.105472				0.0928567	+/-	0.0714663		0.310925	+/-	0.405211
bone	2.89817	+/-	0.0797382	2.63216	+/-	0.265829				0.136091	+/-	0.161589		0.112746	+/-	0.0313628
thyroid	3.34059	+/-	1.34934	2.19718	+/-	0.701352				6.4761	+/-	3.91927		6.08268	+/-	3.21065
pancreas	8.87307	+/-	1.32013	10.029	+/-	2.93244				0.248127	+/-	0.019801		0.831957	+/-	0.406324
stomach	2.10846	+/-	0.565485	1.43781	+/-	0.455979				20.7182	+/-	5.6566		2.38171	+/-	1.15497
whole int.	4.19922	+/-	0.586352	1.50604	+/-	0.059501				19.6439	+/-	3.12171		3.60701	+/-	0.666677
salivary gl.	6.74929	+/-	0.761408	6.82996	+/-	0.641773				1.20093	+/-	0.150356		0.50474	+/-	0.209423
fat	0.576771	+/-	0.0860479	0.4168	+/-	0.1827				0.191871	+/-	0.167352		0.00357175	+/-	0.00139982
thymus	1.2555	+/-	0.180583	0.916072	+/-	0.100327				1.26057	+/-	1.47142		0.1256	+/-	0.100537
